# Supplementary material for: Comparative Skin Transcriptomics Reveals Key Regulators of Cashmere Fiber Production in Inner Mongolian Goats
Source: Animals (Basel). 2026 Mar 16;16(6):927. doi: 10.3390/ani16060927 (PMC13023313; doi:10.3390/ani16060927)
Supplement: Supplementary file 1 [file animals-16-00927-s001.zip]

Archive with 6 entries (6 files):
- Supplemental table S1.xlsx
- Supplemental table S2.xlsx
- Supplemental table S3.xlsx
- Supplemental table S4 K vs P  all DEGs in K compared to P.xls
- Supplemental table S5 C vs P  all DEGs in C compared to P.xls
- Supplemental table S6 R vs P  all DEGs in R compared to P.xls
