# Supplementary material for: Comparative Skin Transcriptomics Reveals Key Regulators of Cashmere Fiber Production in Inner Mongolian Goats
Source: Animals (Basel). 2026 Mar 16;16(6):927. doi: 10.3390/ani16060927 (PMC13023313; doi:10.3390/ani16060927)
Supplement: Supplementary file 1 [file animals-16-00927-s001.zip › Supplemental table S1.xlsx]

## Sheet: Sheet1
Sample	Total Raw Reads (M)	Total Clean Reads (M)	Total Clean Bases (Gb)	Clean Reads Q20 (%)	Clean Reads Q30 (%)	Clean Reads Ratio (%)
C1	23.04	22.01	6.6	97.72	91.42	95.53
C2	23.36	22.07	6.62	97.61	91.06	94.48
P1	24.68	22.07	6.62	98.22	94.31	89.42
P2	24.16	22.1	6.63	98.19	94.22	91.47
P3	24.48	22.06	6.62	98.28	94.5	90.11
P4	24.12	22.06	6.62	98.22	94.34	91.46
R3	23.68	22.07	6.62	98.37	94.82	93.2
R4	23.8	22.07	6.62	98.24	94.37	92.73
