# Supplementary material for: Comparative Skin Transcriptomics Reveals Key Regulators of Cashmere Fiber Production in Inner Mongolian Goats
Source: Animals (Basel). 2026 Mar 16;16(6):927. doi: 10.3390/ani16060927 (PMC13023313; doi:10.3390/ani16060927)
Supplement: Supplementary file 1 [file animals-16-00927-s001.zip › Supplemental table S2.xlsx]

## Sheet: Sheet1
Sample	Total Clean Reads (M)	Total Mapping (%)	Uniquely Mapping (%)
C1	22.01	98.98	92.54
C2	22.07	98.92	92.98
P1	22.07	96.1	91.89
P2	22.1	96.09	91.76
P3	22.06	96.09	91.73
P4	22.06	96.28	91.79
R3	22.07	98.74	93.11
R4	22.07	98.82	92.98
