# Supplementary material for: Comparative Skin Transcriptomics Reveals Key Regulators of Cashmere Fiber Production in Inner Mongolian Goats
Source: Animals (Basel). 2026 Mar 16;16(6):927. doi: 10.3390/ani16060927 (PMC13023313; doi:10.3390/ani16060927)
Supplement: Supplementary file 1 [file animals-16-00927-s001.zip › Supplemental table S3.xlsx]

## Sheet: Mapping Results
Sample	Total Clean Reads (M)	Total Mapping (%)	Uniquely Mapping (%)
C1	22.01	74.09	66.06
C2	22.07	73.98	66.18
P1	22.07	68.53	62.06
P2	22.1	68.68	61.91
P3	22.06	68.9	61.74
P4	22.06	70.43	63.2
R3	22.07	77.92	70.34
R4	22.07	76.81	69.04
