# Supplementary material for: Comparative Skin Transcriptomics Reveals Key Regulators of Cashmere Fiber Production in Inner Mongolian Goats
Source: Animals (Basel). 2026 Mar 16;16(6):927. doi: 10.3390/ani16060927 (PMC13023313; doi:10.3390/ani16060927)
Supplement: Supplementary file 1 [file animals-16-00927-s001.zip › Supplemental table S4 K vs P all DEGs in K compared to P.xls]

Gene ID	Gene Symbol	Type	log2 (K / P)	Qvalue (K / P)
100750234	'MANBA'	mRNA	-1.32749825515534	1.86638650672161E-5
100860746	'IL10'	mRNA	1.76373205716058	0.0194176386675625
100860749	'CAV1'	mRNA	-0.442251731354453	0.0438343270828504
100860753	'RNASEH2B'	mRNA	0.608161031858081	9.62805457310013E-5
100860756	'OGN'	mRNA	1.10047247515223	0.0067685942222946
100860757	'MMADHC'	mRNA	0.257630130273549	0.0067830555702862
100860759	'AMELX'	mRNA	-6.70774547369808	9.83013625341116E-7
100860770	'RSPO1'	mRNA	-0.848749122974718	0.0232253656794423
100860771	'RSPO2'	mRNA	-1.90198826896127	0.0228724644056025
100860775	'TNNI3'	mRNA	1.60015877272036	5.54500072775549E-5
100860777	'RPL21'	mRNA	-0.270548981393461	0.0433486069253939
100860780	'EEF1A1'	mRNA	-0.227961342173238	0.0071217956476067
100860788	'MAGED2'	mRNA	0.387620812385315	0.0219066817068542
100860791	'LGALS16'	mRNA	-2.65147254450698	0.0251739751949155
100860794	'LEP'	mRNA	-4.40214474696898	0.0266540788657251
100860798	'RAB14'	mRNA	0.887480770493203	7.080037534944121E-9
100860811	'CD81'	mRNA	-0.618886317505171	0.0088056112039568
100860812	'IGFBP4'	mRNA	-1.23645125787936	1.168825773522E-4
100860813	'LOC100860813'	mRNA	1.35846956182049	8.503659496511E-4
100860818	'RHOB'	mRNA	-0.613737472756411	0.0173540210628757
100860821	'ALB'	mRNA	-3.98267992328054	4.521950681021E-4
100860828	'COL1A1'	mRNA	-1.75128016762423	0.0029943321754144
100860836	'KDR'	mRNA	-0.621441009326639	0.0175934030323372
100860855	'CAT'	mRNA	-0.924326231860365	5.70099717933987E-5
100860857	'ABCG2'	mRNA	-1.1258470770064	5.54500072775549E-5
100860871	'PENK'	mRNA	2.96137328121071	9.37330851827055E-24
100860879	'ASS1'	mRNA	1.30134522950398	3.604692178958E-4
100860881	'SDHD'	mRNA	-0.575126365860934	1.907252851273E-4
100860888	'SOLD1'	mRNA	1.01413176363927	0.0496611055024234
100860890	'HMGCS2'	mRNA	-1.67062047812735	9.25215278554E-4
100860892	'SLC2A3'	mRNA	-1.10396966259601	0.0062441172044943
100860899	'CRISP3'	mRNA	4.3687442045787	0.002946676560598
100860901	'LEF1'	mRNA	0.888837446696351	0.0331608873226616
100860903	'RPSA'	mRNA	1.50513940686983	4.47677326720898E-30
100860904	'AKT1'	mRNA	0.451204804670488	6.492095262259E-4
100860906	'NR1H3'	mRNA	-0.71936000069126	0.014472039107708
100860913	'IGFBP1'	mRNA	-4.85056264742087	9.56374526133E-9
100860916	'ANGPTL4'	mRNA	-1.41881933187917	6.550156158059761E-9
100860917	'ANGPTL6'	mRNA	-3.63304355517101	5.556701376808E-9
100860918	'ACVR2A'	mRNA	0.77936226076419	0.016966043626749
100860925	'COL15A1'	mRNA	-0.704174433641914	0.0313203066016895
100860938	'COL3A1'	mRNA	-1.22111307470963	0.0449282010527334
100860943	'TSC2'	mRNA	-0.430326471829154	0.0339547755428192
100860955	'TLR4'	mRNA	-1.22303931359561	0.0020767777075855
100860961	'LOC100860961'	mRNA	-2.34860737698069	1.11480964073244E-14
100860971	'THBS1'	mRNA	-0.877621598022011	2.24890131534433E-9
100860973	'PAK6'	mRNA	-0.900625429510551	5.75423416115584E-5
100860975	'RAB11B'	mRNA	-0.605445791843839	1.674568793061E-4
100860983	'DHX16'	mRNA	-0.302312655779941	0.0396588592426472
100860985	'ZKSCAN8'	mRNA	0.989038240591402	0.0300833174558291
100860990	'TBC1D7'	mRNA	0.829031494206626	0.0044262766821032
100860998	'PPIL1'	mRNA	0.378316566138886	0.0343782365579519
100861002	'MRPS10'	mRNA	1.1178846755089	1.0327911385267E-13
100861004	'MRPL14'	mRNA	0.456809969628379	0.0194911088605265
100861005	'SLC29A1'	mRNA	-0.62113787102198	0.0074205598212594
100861013	'RALBP1'	mRNA	-0.523501685449302	1.799597836457E-4
100861014	'SPIRE1'	mRNA	0.572792192238857	9.954417164852E-4
100861015	'PSMG2'	mRNA	-0.375339268764587	0.030193021413493
100861026	'SCNN1B'	mRNA	-0.770106973368665	0.0092532764552169
100861028	'BOLA2B'	mRNA	0.655995247619321	1.605083609017E-4
100861031	'ZNF48'	mRNA	-0.8737213898	1.07494926654037E-5
100861032	'TGFB1I1'	mRNA	-0.828994297329193	0.0364886368696383
100861035	'GATSL2'	mRNA	1.09368964706097	6.46480893559691E-5
100861036	'MLST8'	mRNA	0.570161231993224	0.0383055971999989
100861039	'PLOD3'	mRNA	-1.13527593238824	0.0012208508672918
100861042	'MLX'	mRNA	-0.420448632867539	0.0140756673057356
100861043	'PSMC3IP'	mRNA	1.65083301929362	8.126992504446461E-9
100861044	'ZDHHC6'	mRNA	-0.326744570847469	0.0243075553026591
100861048	'AP4M1'	mRNA	-0.668707969546214	0.0112611612245077
100861049	'ZNF3'	mRNA	0.430173392466898	0.0014489165430502
100861053	'HCFC1R1'	mRNA	0.602877761931681	0.0214436157302887
100861060	'RAB40C'	mRNA	-0.470508415712041	3.316711289426E-4
100861073	'DCTD'	mRNA	0.748447722676518	0.032655583803682
100861078	'PPA1'	mRNA	0.547274596025925	0.0271056128639726
100861084	'SEC24C'	mRNA	-0.295415587591725	0.0061807400561521
100861090	'CISD1'	mRNA	0.367362679125025	0.0236989629562979
100861091	'TCTN3'	mRNA	0.386504019642057	0.012737824857239
100861093	'LEPROTL1'	mRNA	0.389813827658297	0.0026094713665921
100861094	'DCTN6'	mRNA	0.705287446973161	0.0217090536934714
100861101	'HOOK3'	mRNA	0.771425827878468	0.0448265549286158
100861106	'ARV1'	mRNA	-0.806137066473995	2.203796169317E-4
100861111	'SDHAF2'	mRNA	0.835526965069451	9.71939082755564E-7
100861118	'SNX15'	mRNA	-0.390172724872494	0.0302984992635831
100861120	'TM7SF2'	mRNA	-0.822897984842349	0.0234649710972567
100861134	'METAP1D'	mRNA	0.610613490054259	0.0339311658356266
100861135	'LXN'	mRNA	0.80527540328478	0.0188197415806553
100861143	'LYPD1'	mRNA	-1.54478787179339	0.0152104689739506
100861144	'INSIG2'	mRNA	-0.655367815465527	6.143705989538E-4
100861150	'PPIL3'	mRNA	1.97093181648295	1.14143200100422E-22
100861152	'FAM126B'	mRNA	1.41096425374212	3.023595553474E-4
100861154	'CCNYL1'	mRNA	0.783771611739422	0.0018029588834044
100861162	'TCAP'	mRNA	-1.3783181042558	0.0021090943224848
100861171	'MMP14'	mRNA	-0.955664539274392	0.0077099596086286
100861173	'KRTAP11-1'	mRNA	0.973952721695327	8.21215776453524E-5
100861175	'LOC100861175'	mRNA	1.00609371522908	2.68896085631598E-5
100861192	'MAP28'	mRNA	4.92117014107515	0.0141745044154299
100861215	'HMBS'	mRNA	-0.400354214826733	0.0144446735844446
100861219	'SEPP1'	mRNA	-0.906948494669712	5.232878269363E-4
100861225	'DGAT1'	mRNA	-1.28822818339407	1.584433685141E-4
100861227	'OVN'	mRNA	-7.47896162811694	5.48068868579909E-10
100861239	'MC4R'	mRNA	-2.21345332351974	1.15286526437719E-6
100861241	'BMPR1A'	mRNA	0.899926600699291	0.0059807498072526
100861243	'RERG'	mRNA	0.998712201761551	8.60649690030504E-5
100861250	'INHBB'	mRNA	-1.06522799293346	1.58343274923926E-5
100861264	'MRS2'	mRNA	0.985175076478878	3.334744459168E-4
100861266	'METTL9'	mRNA	0.582800872573914	9.22210006867439E-5
100861267	'PMS2'	mRNA	-0.394733051386996	0.0304649001679176
100861268	'PI4K2A'	mRNA	-0.605867854681825	0.0021911697255137
100861280	'XDH'	mRNA	-0.692306061228388	0.047893416149594
100861282	'ELOVL5'	mRNA	-0.654881163484943	0.031740555910305
100861285	'TPT1'	mRNA	-3.50924808830544	3.22319252053612E-6
100861294	'DNMT1'	mRNA	0.498645297993512	0.0010775821100705
100861297	'RPS6KB1'	mRNA	0.475080392642442	4.230511480688E-4
100861300	'TGFBR2'	mRNA	-0.63717969069865	0.025688411590597
100861309	'PPARG'	mRNA	-1.56785613564845	1.00705716833305E-6
100861310	'ST6GAL1'	mRNA	0.651745064663745	0.0032050069526254
100861321	'VPS18'	mRNA	-0.490690773704556	0.0262977469116029
100861329	'TMEM63B'	mRNA	-0.510882731531084	0.0226287731720252
100861335	'ANKS4B'	mRNA	2.59949823162771	1.19725904505968E-9
100861338	'LOC100861338'	mRNA	-1.28356306871438	0.0116944726533419
100861341	'PDCD4'	mRNA	0.887342135760753	0.0010519169567445
100861346	'SNRPE'	mRNA	0.547670766959612	0.0042344202826525
100861350	'POLL'	mRNA	-0.813614397101497	0.0010200261025055
100861353	'EIF4EBP2'	mRNA	0.703637579976924	4.7731406763365706E-9
100861358	'GTF2E2'	mRNA	0.393284011053578	0.0043033661288939
100861359	'TM2D2'	mRNA	-0.335527146628726	0.0436809117493414
100861361	'CDK1'	mRNA	1.26567110686024	1.31550861839292E-6
100861365	'PPP2R5B'	mRNA	0.665423515840417	0.0024346592051015
100861375	'NIF3L1'	mRNA	0.667283114090586	2.880199101707E-4
100861378	'FARSB'	mRNA	0.378189996864798	0.0138792900407116
100861379	'RIDA'	mRNA	0.597253806952039	0.010515776121987
100861382	'KRT27'	mRNA	0.795722211140747	0.0027235031061832
100861386	'KIT'	mRNA	1.0053773012578	8.96327126974231E-5
100861387	'ALAS1'	mRNA	-0.49987451292332	0.0020767777075855
100861393	'PPARA'	mRNA	1.1551118080606	2.08967896707249E-8
100861396	'COPZ1'	mRNA	0.497041992790772	0.0070264383747058
100861399	'C10H15orf57'	mRNA	0.547586897449703	2.14862148377E-4
102168201	'SPHK1'	mRNA	-1.0018481587702	0.0043809512448527
102168217	'CNBP'	mRNA	0.326076483442552	0.0026781486824786
102168219	'PTP4A2'	mRNA	0.647937048860543	1.602467697062E-4
102168227	'GLMN'	mRNA	0.800955548903403	0.0014129232781452
102168229	'EEF2K'	mRNA	0.451130487701033	0.0042790199049922
102168238	'NRXN2'	mRNA	-1.58199101434341	0.002395851496367
102168242	'APOLD1'	mRNA	-1.30811758171184	0.0315111901120846
102168248	'LOC102168248'	mRNA	-2.03380686187803	0.0405761944441532
102168250	'PCDH20'	mRNA	1.14071582548975	0.0311770986302326
102168269	'LBH'	mRNA	0.557615187441236	0.026147895980738
102168275	'GGACT'	mRNA	-1.49280969761267	1.217446105346E-4
102168281	'CPSF3L'	mRNA	-1.01687269080532	2.99069936693129E-10
102168293	'ATP5G1'	mRNA	1.01635555601576	1.06809639763368E-8
102168295	'LOC102168295'	mRNA	-0.983131482599744	1.289417362281E-4
102168297	'SIRT7'	mRNA	0.494160452518115	0.025412298276917
102168299	'RCAN1'	mRNA	-0.554399366193582	0.0071294171410667
102168300	'ARHGAP27'	mRNA	0.724905487080296	0.0010914556537576
102168320	'CHST12'	mRNA	-1.2927468718212	7.83571839275063E-5
102168321	'PDCD1'	mRNA	1.51294188317766	0.0263947192042523
102168327	'LOC102168327'	mRNA	1.1306984342909	0.0014658036371731
102168329	'LOC102168329'	mRNA	-7.41095900204485	1.1211863699099402E-9
102168333	'AKAP3'	mRNA	6.28676148815731	4.03959407267247E-7
102168334	'DUSP9'	mRNA	1.39679353943602	0.049227179705528
102168338	'KXD1'	mRNA	0.696562820815766	0.0052766716746341
102168340	'RABL2B'	mRNA	0.416849296664169	0.0287423286116804
102168345	'XRCC4'	mRNA	-0.684805592176895	0.0051264948840189
102168349	'UBAP2'	mRNA	-0.705139315375459	5.37679052739841E-6
102168351	'TIAM2'	mRNA	0.823742889461378	0.0289008354506882
102168355	'CIPC'	mRNA	0.477175746875889	0.0015589139928552
102168366	'MTDH'	mRNA	0.688030716485715	0.0015061966949896
102168374	'PLOD1'	mRNA	-0.728127757168553	0.0013814493597576
102168376	'LAMB3'	mRNA	-0.83503016931779	0.0335274509307036
102168380	'LOC102168380'	mRNA	7.45458812737961	0.0039317915223736
102168383	'DKKL1'	mRNA	-0.717404607198311	0.042545543834145
102168393	'MPI'	mRNA	-0.733540564229516	0.0015812064543585
102168396	'ARF4'	mRNA	-1.47818641371797	1.05998465679773E-6
102168403	'SSR1'	mRNA	0.48671895648603	0.0375787081830021
102168404	'LOC102168404'	mRNA	1.47728598497092	0.0040284212514105
102168405	'DCLRE1B'	mRNA	0.676657896169486	0.0134111676138279
102168427	'DHH'	mRNA	-1.42654389537166	0.0495864305271278
102168439	'LOC102168439'	mRNA	-2.22983715943795	0.0210695906803109
102168443	'RGL3'	mRNA	-1.35336406972918	0.0189351584214868
102168445	'LOC102168445'	mRNA	2.36526479172102	0.0262977469116029
102168456	'KIAA0101'	mRNA	1.05321979757934	0.0015998885926965
102168457	'PIF1'	mRNA	1.80799964612905	2.401835319784E-4
102168459	'LOC102168459'	mRNA	-4.47988217901997	7.0233308005578E-5
102168464	'ZBP1'	mRNA	1.75925587184302	0.013183438213468
102168476	'RGS16'	mRNA	-1.22248574832741	0.0295304458314642
102168478	'ARVCF'	mRNA	1.2589256376475	3.55425389820387E-7
102168483	'HOXB8'	mRNA	5.33934291744395	6.62247442976446E-5
102168500	'C23H6orf62'	mRNA	0.537179902758929	0.0435786718976717
102168503	'DOK6'	mRNA	2.20428277859926	0.0250406042614168
102168504	'LOC102168504'	mRNA	-2.62589284765498	0.0042333360901817
102168506	'NUDT17'	mRNA	-1.13927858770599	9.68251989500119E-5
102168515	'RASGRP2'	mRNA	-1.48138658662446	9.971055763994E-4
102168525	'PDE6B'	mRNA	-5.94175100856708	4.69601268722695E-5
102168543	'PARP16'	mRNA	-0.760373430644297	0.0022384201648133
102168551	'SH2D3C'	mRNA	-1.67683689754883	1.261399869922E-4
102168558	'ATP5L'	mRNA	-0.316032808824068	0.0213692173118653
102168562	'VPS33A'	mRNA	0.513881577345333	0.0019276563997459
102168568	'SLC7A6'	mRNA	-1.48294280520197	4.665769346419E-4
102168570	'PGLYRP1'	mRNA	5.40481751532937	1.22199391412208E-6
102168575	'KDM6B'	mRNA	-0.50025375885035	0.004522935139222
102168578	'ERBIN'	mRNA	0.964987513814976	0.0055438519669328
102168579	'LPP'	mRNA	1.19604174817734	0.0032643641091941
102168590	'PBX2'	mRNA	0.400803957826433	0.0335452807162312
102168591	'TMCO4'	mRNA	-0.768271630433241	5.82370084933E-4
102168601	'ASNS'	mRNA	1.26776269169953	1.0609101185997E-22
102168617	'LOC102168617'	mRNA	-4.88373387831533	2.76146564059927E-14
102168645	'MPP7'	mRNA	1.36542196429725	1.516106745915E-4
102168649	'NBN'	mRNA	-0.516586487684948	0.0154698342574583
102168656	'RGS2'	mRNA	1.27011434721	1.96532169543364E-5
102168658	'KIAA2013'	mRNA	-0.662281337677309	1.114479971117E-4
102168662	'ARL2BP'	mRNA	1.05862323068811	1.20438869579399E-8
102168665	'ADPRH'	mRNA	-1.71702078309695	2.31588127286465E-6
102168668	'ZNF710'	mRNA	1.35624498819185	3.36077262615513E-6
102168680	'LOC102168680'	mRNA	-3.97719074532229	4.53844876470527E-6
102168683	'EPS15'	mRNA	1.06399998637144	0.0301572932094896
102168692	'FAM180A'	mRNA	-2.33965341659058	1.801518053569E-4
102168693	'ZNF746'	mRNA	0.370670994536299	0.0381777769280243
102168713	'LOC102168713'	mRNA	1.51517300971053	0.0013680598033471
102168714	'NACC1'	mRNA	-0.596639373477982	7.21420857148133E-6
102168723	'LOC102168723'	mRNA	3.59855492991635	2.15714670444242E-18
102168724	'CBR4'	mRNA	1.26023360107095	7.68820612119E-4
102168732	'CSNK1G1'	mRNA	1.73100914509359	0.0150773946843024
102168733	'RBPMS2'	mRNA	-1.49794402864136	3.46396654596473E-7
102168739	'SPATA13'	mRNA	1.13580854889774	0.002825266966124
102168742	'PCK1'	mRNA	-2.64839833943194	0.0131624086958828
102168747	'FAM83A'	mRNA	-1.57808996282826	0.005227523402594
102168751	'PAAF1'	mRNA	-1.08832888033805	1.6986728227608E-14
102168754	'RGS8'	mRNA	-2.76978933996136	1.765700718187E-4
102168757	'LOC102168757'	mRNA	0.939982190893156	0.0224101485987238
102168762	'AOC2'	mRNA	1.75332274293448	1.365646230091E-4
102168764	'HOXB7'	mRNA	6.49525342623313	7.480850642285269E-11
102168770	'EGFLAM'	mRNA	-0.94528351726811	0.0453068863736122
102168774	'FAM219B'	mRNA	0.715358356439545	0.0013879513725143
102168775	'MCM3AP'	mRNA	-0.430750027767121	3.561127494472E-4
102168790	'PRKACB'	mRNA	0.634244596262911	0.0365898156623222
102168797	'CDCA7L'	mRNA	0.771279934455658	1.333446231038E-4
102168804	'SF1'	mRNA	-0.28733021637112	0.0099129808011225
102168820	'TCF3'	mRNA	-0.502530458844254	0.0130152243746914
102168825	'MOB3B'	mRNA	1.10300941279733	9.26754270861775E-5
102168827	'AUH'	mRNA	-0.503654609885755	0.0193382646484651
102168831	'IGDCC3'	mRNA	-4.53798531580486	7.52399318478655E-10
102168847	'CTSO'	mRNA	-2.66894917883149	6.331580178659849E-41
102168850	'GOT2'	mRNA	-0.290818413258496	0.0397264513661802
102168860	'TMEM88'	mRNA	-1.23077314093362	1.605083609017E-4
102168869	'RAB7A'	mRNA	0.329216610522718	0.0235620839961865
102168870	'PEF1'	mRNA	-0.630883607624642	0.0040208668192099
102168877	'WDR7'	mRNA	1.38099774697958	2.0442862702288503E-15
102168878	'LHX8'	mRNA	-5.14350061394857	5.165059033701E-4
102168879	'SEC14L5'	mRNA	3.26494380875607	5.18456892067238E-10
102168884	'ARHGEF10'	mRNA	-0.733812235438137	8.89829813955987E-6
102168888	'SAMD8'	mRNA	1.04507684394184	3.76562695788856E-5
102168910	'SNX9'	mRNA	0.379125182849165	0.0377604584065943
102168918	'SLC25A15'	mRNA	0.673156307929152	0.0064772122155133
102168924	'LOC102168924'	mRNA	-8.53581141752194	3.90378313770738E-14
102168930	'AGTRAP'	mRNA	-0.575593879090032	0.0188197415806553
102168931	'UBE2J2'	mRNA	-0.344356003329486	0.02601894056411
102168932	'PLXNA2'	mRNA	0.497757566467194	0.0157995110298251
102168950	'CADPS'	mRNA	-3.66168867845871	1.0521180311E-4
102168956	'KIAA0319'	mRNA	2.3691534815025	4.5248860506975904E-9
102168964	'LAT2'	mRNA	1.80473749182069	4.94726707303717E-6
102168965	'TTC39A'	mRNA	0.704326767974942	0.0353615105429292
102168968	'IFIT3'	mRNA	1.05273594796592	0.0100350506136739
102168980	'FLI1'	mRNA	-0.791707219542992	0.0053278167657417
102168987	'SULT4A1'	mRNA	-3.60915463011047	4.5563322929515E-27
102169002	'LOC102169002'	mRNA	1.12415938970275	1.38601883294916E-5
102169005	'SH3RF1'	mRNA	-0.390348131484246	0.0325281937275022
102169018	'CLIP4'	mRNA	0.908754288363969	8.85308789955184E-5
102169021	'FPGS'	mRNA	0.703071346922246	0.0063757750211508
102169022	'TNFRSF19'	mRNA	1.47263430948199	2.21720067309618E-7
102169024	'GPC5'	mRNA	3.11359729259703	0.0156999370407033
102169025	'SLC24A3'	mRNA	-1.08868787720481	3.3678982516994E-5
102169027	'ZBTB46'	mRNA	-1.57837508970374	3.27907482131485E-5
102169029	'TBC1D31'	mRNA	0.786790881898863	0.002747559144274
102169031	'MTFR1'	mRNA	0.658553643453696	0.0063691532381738
102169032	'ARHGAP20'	mRNA	1.31035483852017	2.741597188517E-4
102169042	'SLC17A7'	mRNA	-2.81680980944205	6.55780123435446E-5
102169043	'KLK14'	mRNA	3.69420625654664	2.36766305598809E-8
102169050	'HOXB6'	mRNA	7.2408129897146	1.60681289670535E-23
102169059	'HNMT'	mRNA	1.05592890067292	0.0432185374860351
102169060	'VIL1'	mRNA	1.89543116277619	0.0039919592370994
102169063	'DSEL'	mRNA	-0.675712995838088	0.001595871698866
102169068	'FBRS'	mRNA	-0.701993286104658	6.09807125353091E-5
102169072	'PSD3'	mRNA	0.634860955517442	2.091928976436E-4
102169086	'PRAF2'	mRNA	-0.659009928473878	0.0106748521648069
102169088	'HS3ST1'	mRNA	-1.16411731934183	0.0122238350028577
102169096	'YTHDF1'	mRNA	-0.592884882998627	7.21303762151328E-5
102169109	'TMEM63C'	mRNA	-4.35325365728625	5.84770854688057E-5
102169112	'TPP2'	mRNA	-0.854909788248463	1.02896006181E-4
102169119	'WDR66'	mRNA	-1.23986162246726	0.0492159881873331
102169125	'LOC102169125'	mRNA	13.3363291405659	1.04578565434776E-17
102169128	'SYNRG'	mRNA	0.447814018508244	0.0423966915148351
102169129	'SAT2'	mRNA	1.01607473436078	0.0014750287958451
102169145	'GLP1R'	mRNA	-2.94387999638571	6.99477540185167E-6
102169149	'LOC102169149'	mRNA	3.47439676722379	0.0125162307253284
102169156	'PLPP4'	mRNA	-3.33737090332066	2.06226834191197E-10
102169157	'MYOM2'	mRNA	2.74667065158095	0.0251690989135519
102169168	'MEI1'	mRNA	-3.17306534586892	2.1333833879131201E-10
102169172	'FRAS1'	mRNA	1.36058615960743	9.53346672518302E-9
102169173	'TRAPPC2'	mRNA	1.30499244360857	1.91380240565113E-24
102169183	'LOC102169183'	mRNA	-7.61950699265499	0.0018115304928432
102169193	'PIP4K2A'	mRNA	-0.483133583801799	0.0204942248097174
102169204	'LOC102169204'	mRNA	5.2904785242311	0.0017729616787255
102169205	'RGS1'	mRNA	1.83508340853368	0.0044616668826711
102169209	'LOC102169209'	mRNA	1.16806295216949	3.92529906006957E-5
102169215	'LOC102169215'	mRNA	-1.07664504176627	0.0255619881872017
102169216	'PIPOX'	mRNA	3.85766613268193	1.51926671117781E-5
102169225	'EPHB1'	mRNA	-1.12748268651265	5.35411920358043E-5
102169228	'METTL5'	mRNA	1.58656112358421	1.18990316923368E-6
102169251	'NT5C3A'	mRNA	-0.492055213509585	0.0299145170990922
102169256	'KRBA1'	mRNA	0.733137109645348	0.0033054380484371
102169258	'RASSF4'	mRNA	-1.21207830173112	0.0032630710839286
102169259	'WNT10B'	mRNA	0.61726888402956	0.0140124996181792
102169264	'TSPAN6'	mRNA	0.583532682745252	0.0020280699436248
102169266	'GRIA3'	mRNA	-0.719662431951521	0.0210735204436218
102169267	'PNPLA5'	mRNA	-3.22510166348238	2.08414875190762E-31
102169274	'KIAA1683'	mRNA	1.48362434064256	0.0419272277386554
102169276	'NFIX'	mRNA	-0.540913069448839	1.30973184228602E-5
102169281	'ATP8B3'	mRNA	1.25922999538037	1.369512756951E-4
102169293	'SMAD3'	mRNA	0.478181201694527	9.101193467339E-4
102169296	'ATP6V1D'	mRNA	-0.581760160965269	3.5514369565691E-5
102169303	'LHX6'	mRNA	-0.952355110468095	0.0352621470800914
102169304	'ENG'	mRNA	-1.050374803947	0.0050882071121923
102169306	'SACS'	mRNA	-0.927398862419555	0.0284370209462227
102169307	'GPC6'	mRNA	0.888775663696504	0.0196219216470247
102169308	'OTOR'	mRNA	2.83257941404417	1.00029443449223E-11
102169310	'ZGPAT'	mRNA	-0.814007228630871	6.54265080353041E-6
102169311	'DERL1'	mRNA	0.545360056470015	6.28620869493424E-6
102169319	'LOC102169319'	mRNA	-4.25897350633995	0.0036406989916968
102169321	'TRMT2A'	mRNA	-0.64071676462617	0.0028006289678778
102169330	'HOXB5'	mRNA	4.19075494999794	2.0014904106682E-5
102169341	'PDZRN3'	mRNA	-0.671373005710836	0.0458612910565447
102169343	'PLCD4'	mRNA	1.6354977307662	0.0284370209462227
102169344	'RUVBL1'	mRNA	0.324819621041972	0.0243075553026591
102169345	'HCRTR1'	mRNA	-4.41866867574299	0.002083087537218
102169368	'SNCA'	mRNA	-3.10041875264018	3.19688835899431E-13
102169370	'ARAF'	mRNA	-0.445461056780555	0.0067367489641982
102169374	'CNOT6'	mRNA	0.709807642843597	0.0366898429225891
102169375	'SERPINE1'	mRNA	-2.58903721953463	0.0080937887433642
102169381	'SLURP1'	mRNA	-1.38035572224111	0.0058663239866593
102169395	'KCNG1'	mRNA	-3.85496995859653	2.461443385005E-11
102169399	'LOC102169399'	mRNA	-3.60999391967767	0.0346580660939984
102169405	'PSMD9'	mRNA	1.07897371132308	1.5019982733242398E-11
102169406	'GUCY1B3'	mRNA	-1.61369333390275	7.020888458864551E-10
102169407	'LOC102169407'	mRNA	-2.10930372879773	0.0243246971932972
102169411	'LOC102169411'	mRNA	15.4753797126097	1.34537024728097E-13
102169420	'NLN'	mRNA	0.70363004520012	0.0337120904369171
102169422	'CCDC39'	mRNA	5.02893607962707	3.32280128202249E-7
102169437	'ALDH5A1'	mRNA	-1.690262900731	1.26882731672446E-17
102169438	'ACKR1'	mRNA	-2.74376427533	1.03405844665595E-5
102169439	'PGLYRP4'	mRNA	1.23817189917936	2.86261934174159E-5
102169444	'SYPL2'	mRNA	4.85301554135794	1.15595087264977E-6
102169447	'ELN'	mRNA	-1.42392918534416	0.0023523478722223
102169449	'LFNG'	mRNA	-0.735351530306728	0.0397455003699433
102169454	'CSMD1'	mRNA	-1.65015707122958	0.0225527208382032
102169457	'VDAC2'	mRNA	0.468839132056893	0.0017625878763882
102169458	'CDHR1'	mRNA	-2.00901539903987	0.0241349204287686
102169464	'CCDC134'	mRNA	-1.05106795119809	3.43154581010325E-5
102169465	'CD99L2'	mRNA	0.547312642749298	0.002996060681148
102169476	'UBAP1'	mRNA	-0.460821532846442	0.0089116907960144
102169478	'TULP4'	mRNA	0.603130340086213	0.0209283710021182
102169479	'GCNT4'	mRNA	-1.41218319294762	7.843705975935791E-14
102169491	'FITM2'	mRNA	-0.877089766542008	2.66850437872576E-5
102169493	'PTDSS1'	mRNA	-0.879883521268216	6.445998803053E-4
102169495	'ARNTL'	mRNA	-0.498320698971339	0.0268331502755546
102169498	'TMEM81'	mRNA	1.96283140094955	2.2536807632829104E-9
102169500	'SRM'	mRNA	-0.367048167031977	0.0295854704562578
102169508	'SCN1B'	mRNA	-1.6273050111632	0.0046741873950774
102169510	'TUBD1'	mRNA	0.800331418745264	1.61150082699827E-5
102169519	'NGRN'	mRNA	0.859985735701478	7.15395977015449E-5
102169524	'S100B'	mRNA	-1.08885018928777	0.008661743809023
102169526	'PPP2R5C'	mRNA	0.342141147898341	0.0205204381536663
102169527	'SEC22C'	mRNA	0.711582193710391	0.0477995369064516
102169529	'APPL1'	mRNA	0.867652763598191	0.0050274392859987
102169530	'PTPRG'	mRNA	-0.824074536844505	0.0309991918516531
102169539	'GFER'	mRNA	0.742024930851604	0.0350834080320751
102169542	'SCNN1G'	mRNA	-0.980908221299026	0.0108780982090721
102169545	'ZSCAN25'	mRNA	1.12100812707827	0.0148549263665008
102169552	'GGPS1'	mRNA	1.02850486195049	4.69256571448383E-5
102169557	'ADCY6'	mRNA	-0.44205689127207	0.0034830687739546
102169564	'SRPX2'	mRNA	-1.30266756246974	0.0487980630999122
102169567	'PNPLA3'	mRNA	-3.49443920567276	0.0019125996460921
102169568	'SYNPO2'	mRNA	-1.71365617165792	5.86178298600087E-7
102169591	'LRRC19'	mRNA	-6.05357593027857	3.09406171790204E-5
102169597	'VIT'	mRNA	-1.24185081840319	4.59929784779589E-7
102169603	'ZDHHC20'	mRNA	0.726841227794905	0.0104279412971951
102169611	'IFT46'	mRNA	-0.896241354140872	9.06666604396855E-8
102169613	'LIPT2'	mRNA	2.12590963659906	7.85904101334764E-10
102169614	'LOC102169614'	mRNA	4.93419415052748	0.0029342278747593
102169615	'RANBP1'	mRNA	1.43153259478321	5.10092140521262E-27
102169616	'PRMT7'	mRNA	-0.401970836583392	0.0177287908092186
102169617	'ALDH16A1'	mRNA	-0.717851549288289	2.28847865656161E-5
102169623	'HOXB3'	mRNA	0.886184291646577	0.0171718816615333
102169624	'HUNK'	mRNA	1.00769611809872	0.0075913354859998
102169633	'HEMK1'	mRNA	-1.19357211662075	1.16188410222711E-10
102169636	'TINAGL1'	mRNA	-1.2051767497812	1.526590350299E-4
102169643	'COL6A3'	mRNA	-1.29662555185202	0.0121152727064273
102169649	'ATG2A'	mRNA	-0.823950449096944	0.0031599545975246
102169650	'CCND1'	mRNA	0.477384469663207	0.0453752222528124
102169652	'BEX4'	mRNA	-1.35434323685423	0.0266056901495283
102169659	'RAB9A'	mRNA	-0.516380301922239	0.0339311658356266
102169675	'SCG5'	mRNA	-1.45293144223812	0.0172824841428934
102169679	'RPL7A'	mRNA	-0.257376205005267	0.0014542649129364
102169689	'SAMD11'	mRNA	-0.813886808754757	6.301922585108E-4
102169702	'LOC102169702'	mRNA	-0.649359224644206	0.0027561618705359
102169703	'WNT3'	mRNA	0.576550866364098	0.0126905429203332
102169718	'GPLD1'	mRNA	1.33855963614298	9.885863709025E-4
102169728	'RAPGEF5'	mRNA	-0.863535234035489	1.91984452578082E-8
102169730	'LOC102169730'	mRNA	-2.58950488719429	0.0164535129394152
102169733	'ASAH1'	mRNA	-0.502504163747229	0.0483921880663692
102169734	'PTN'	mRNA	-1.18085293797739	0.0093456780219067
102169737	'NELL2'	mRNA	1.58589424523288	0.0038908201425804
102169743	'TSPAN9'	mRNA	-0.804840359562396	0.0054207895666849
102169744	'CENPM'	mRNA	0.846943353827297	0.0160116483534566
102169745	'HMGB3'	mRNA	1.0889808152699	0.0010243126404574
102169752	'SRFBP1'	mRNA	1.28746049454466	0.0090739052368809
102169754	'GEMIN7'	mRNA	1.03785376218492	8.83983726199541E-6
102169770	'ADRA1D'	mRNA	-2.48076301302076	3.095303891067E-4
102169774	'ZHX2'	mRNA	-0.845725938987544	3.106717908939E-4
102169778	'DCUN1D5'	mRNA	0.425850918089544	0.0355468614002344
102169781	'ELF5'	mRNA	1.10083003453066	3.57750860935043E-6
102169787	'RNF175'	mRNA	4.2766951376718	0.0073851721077985
102169790	'LGI4'	mRNA	-0.955093535825742	0.018554624928665
102169797	'MSX2'	mRNA	0.569648941737424	0.0484483794691584
102169798	'GDNF'	mRNA	-1.10163780724337	0.0032220709079808
102169801	'RNF13'	mRNA	0.311376939870639	0.0208511804793551
102169806	'UNC79'	mRNA	4.38731473758504	0.0196310724249137
102169807	'PGAM2'	mRNA	-2.91662065717197	0.0133947754367825
102169808	'NR4A2'	mRNA	-0.952467537563575	0.0048679855517142
102169809	'HESX1'	mRNA	0.849534406684442	0.009665059672412
102169810	'RPE'	mRNA	0.977350813976664	3.577888891518E-4
102169814	'RNF19B'	mRNA	0.684221036714911	3.018630379166E-4
102169817	'FLAD1'	mRNA	-1.02654011227334	3.31900218875513E-6
102169819	'ARHGDIG'	mRNA	1.24302363285661	0.0274864073578764
102169827	'PUS7'	mRNA	0.840000466327417	1.998815034158E-4
102169832	'ZNF467'	mRNA	-0.844317273294142	0.0067446431738396
102169837	'SLC39A5'	mRNA	1.24492218752782	2.6186945380228E-5
102169839	'ITGA7'	mRNA	-0.942176540496335	0.0021008798252765
102169841	'GNB3'	mRNA	-1.10338369056957	0.0015505143585095
102169844	'CFP'	mRNA	2.0980114683677	0.0010770318201037
102169855	'LOC102169855'	mRNA	-0.920201810465714	4.72773226222738E-5
102169858	'LOC102169858'	mRNA	3.29237050446077	1.32148940844E-6
102169863	'EGFL6'	mRNA	-1.64260706057247	0.0132868199349555
102169869	'IFT74'	mRNA	0.822998199440347	0.0163513154359535
102169871	'MCM9'	mRNA	0.542871932425538	0.0011356603696406
102169872	'ENPP3'	mRNA	-2.66237784532831	4.42197237012946E-10
102169874	'SNX1'	mRNA	0.322281391213434	0.0080270026860194
102169876	'GSTZ1'	mRNA	1.0840699303927	1.3537147486978E-6
102169878	'MRRF'	mRNA	-0.457935573999822	0.0032057340639109
102169884	'NAA20'	mRNA	0.255158169465862	0.026742955768167
102169896	'LOC102169896'	mRNA	-1.85869500925633	0.0074133711512069
102169899	'SEZ6'	mRNA	2.47003567540638	2.7042620293735498E-11
102169911	'CERS3'	mRNA	0.497271207845919	0.0291168525272186
102169913	'LOC102169913'	mRNA	-7.43041821722041	9.564170277470131E-31
102169914	'KLHL23'	mRNA	1.35111329698479	0.0050920304045401
102169927	'OTUD7B'	mRNA	0.732183620997928	3.1347521278787304E-9
102169928	'PRKAB2'	mRNA	1.29801729971112	6.00781066462712E-5
102169930	'DAB1'	mRNA	-2.09041952446535	4.00726934537352E-5
102169933	'MLPH'	mRNA	1.21429549283948	0.0097575715628316
102169935	'LOC102169935'	mRNA	0.614103909387372	0.0021687498844703
102169938	'COMTD1'	mRNA	0.811523628909899	0.0467101235345136
102169940	'CCDC90B'	mRNA	0.732377988821021	2.6444673460483E-5
102169943	'TCEAL8'	mRNA	0.58333284116754	6.29611561991707E-5
102169945	'MMGT1'	mRNA	0.634723398321156	0.0194194515687235
102169948	'LOC102169948'	mRNA	-4.1081399839642	0.0162590094378555
102169956	'SHC2'	mRNA	3.20458026925741	3.47862663758614E-15
102169963	'AAGAB'	mRNA	0.733470678634458	9.90795046291936E-8
102169965	'ARHGEF40'	mRNA	-0.810511015624419	0.0022605110107013
102169967	'DAPK2'	mRNA	-1.33825129571103	0.0111412723895178
102169969	'PIGF'	mRNA	-0.705567838090671	0.0036883064820254
102169975	'PRNP'	mRNA	0.798582495916981	0.0032008317415409
102169977	'TMEM9B'	mRNA	0.367217845849948	0.0080327826133783
102169989	'ACSF3'	mRNA	-0.894692258157955	5.100568146875E-4
102169990	'ZNF181'	mRNA	3.08260907742274	0.0010332669716901
102169991	'PTGIR'	mRNA	-1.21529099997331	0.0149331218126558
102169993	'KRT40'	mRNA	0.717030199531187	0.0192014470147632
102170000	'C1H21orf33'	mRNA	-0.65985462028193	0.0072193730941999
102170008	'PQLC2'	mRNA	-0.63669150088952	0.0493288612463223
102170016	'NDUFS5'	mRNA	0.378669051948546	0.0115569347154258
102170017	'SNX8'	mRNA	0.683262384611543	0.0085416598112058
102170030	'METTL1'	mRNA	0.620191222017126	0.0028652756413918
102170032	'RNASEH2C'	mRNA	1.10276193038445	0.0138776576105574
102170033	'RASD2'	mRNA	-1.60893722955609	8.431939872326E-4
102170036	'TEAD4'	mRNA	-1.20995852474331	7.05174859092817E-5
102170038	'SEPSECS'	mRNA	0.718641854916466	0.005880250844464
102170047	'LMOD1'	mRNA	-1.29414518381596	8.45909799531838E-6
102170049	'POPDC3'	mRNA	2.24239352136607	0.0294860499865099
102170050	'TMEM181'	mRNA	0.618611911401239	2.039248110643E-4
102170052	'KIAA0586'	mRNA	0.592554305947847	0.0081981363153353
102170059	'IL2RA'	mRNA	1.73351116334095	0.025466166483154
102170063	'HNF4A'	mRNA	-4.77816411217728	0.0190846972119922
102170066	'DCAF13'	mRNA	0.522266290641933	0.0082328672321142
102170070	'PPP2R1B'	mRNA	1.10023053399553	0.0033721667340216
102170071	'DDX6'	mRNA	0.793892817094231	2.86618096464788E-5
102170074	'DSTYK'	mRNA	0.837699696118531	7.583192587885E-4
102170076	'SELP'	mRNA	-2.36501799493633	8.89829813955987E-6
102170084	'NUFIP2'	mRNA	0.581536943637232	0.0373916039894204
102170086	'TMEM94'	mRNA	-0.468177469818297	0.0202017869107366
102170089	'FAM169A'	mRNA	1.68118119291312	9.85194961605E-4
102170094	'ANAPC13'	mRNA	1.39370479963031	2.65178354054265E-10
102170099	'GLTSCR1L'	mRNA	0.473787363512754	0.0408798141494675
102170102	'DEK'	mRNA	0.638174498137321	0.003823158910945
102170107	'ATP5J2'	mRNA	0.49993424121119	1.40603040648338E-6
102170109	'CSMD2'	mRNA	-3.2532679003018	9.041373483993E-4
102170122	'FGFR1OP2'	mRNA	0.968027830984077	0.0381777769280243
102170126	'SEC24D'	mRNA	-0.502114249423006	0.0326751088786215
102170131	'TCEANC'	mRNA	1.59143113856469	1.03716981203568E-7
102170135	'PIK3R2'	mRNA	-0.560881170417503	0.0019742228639234
102170136	'MAST1'	mRNA	-0.966282384020272	2.065707964003E-4
102170139	'HINT1'	mRNA	0.567831335808886	0.0014489165430502
102170141	'ECSCR'	mRNA	-1.56155693168667	2.8471615117023298E-11
102170148	'PLN'	mRNA	-1.09991349681957	0.0029204650892398
102170152	'TMEM229B'	mRNA	-0.901389634313083	0.0022466399314653
102170156	'LATS2'	mRNA	-0.44974791913842	0.008820334277863
102170162	'DNAJC5B'	mRNA	-1.93219898843003	0.0175889523951023
102170167	'MRPL16'	mRNA	0.645639793346191	5.76649850706075E-6
102170170	'LOC102170170'	mRNA	2.92439343471509	5.33692178902742E-5
102170174	'MYO18A'	mRNA	0.509091230217976	8.83804613202966E-5
102170176	'METTL2A'	mRNA	0.605539123468254	1.64729429938616E-6
102170204	'GAS2L3'	mRNA	1.61265713393267	0.0039580334336011
102170212	'AP1AR'	mRNA	-0.667121990367871	0.0010159816993916
102170215	'GK'	mRNA	1.06779509609377	0.0220870361475046
102170223	'PTPRS'	mRNA	-0.714424794201448	8.121507008986E-4
102170232	'LOC102170232'	mRNA	-0.937514639678431	1.68971599239509E-9
102170240	'TMOD3'	mRNA	1.0324069668333	0.008891457257326
102170254	'PERM1'	mRNA	-2.87419269300491	3.01024706587267E-7
102170264	'LOC102170264'	mRNA	1.57479321502586	4.095847296540741E-9
102170270	'CSK'	mRNA	-0.678320445799144	0.0018558021484501
102170273	'ICOSLG'	mRNA	-1.93399349516282	1.60467358176366E-10
102170276	'C22H3orf18'	mRNA	1.1594427990642	0.0093733437189157
102170282	'LOC102170282'	mRNA	1.77433729024366	1.20601419084292E-13
102170283	'VARS2'	mRNA	-0.767416631972646	9.81494741311708E-6
102170287	'CPPED1'	mRNA	0.716608765265135	0.0041853295996848
102170297	'MCPH1'	mRNA	-0.577037149164556	0.0183597125204652
102170303	'TULP3'	mRNA	1.07240771073278	2.32707067430177E-6
102170306	'PI4K2B'	mRNA	1.12393578970873	0.0023867133858056
102170308	'NAT16'	mRNA	-1.5238368552748	0.0304133132009807
102170313	'LOC102170313'	mRNA	-4.39899471034743	2.4442276412753102E-14
102170314	'APOE'	mRNA	-0.798935056445961	6.712016820822E-4
102170318	'C8H9orf85'	mRNA	1.55739919553696	1.5677254252332202E-9
102170319	'FAM160B2'	mRNA	-0.642612377542062	0.0031060273518694
102170331	'TGDS'	mRNA	-0.819251075140182	0.0078778474034949
102170333	'ADAM33'	mRNA	-1.74165714045196	2.41103633095853E-6
102170334	'HAS2'	mRNA	-1.38146064829813	3.25432371780916E-5
102170340	'ALG9'	mRNA	0.817372145112806	1.240194100491E-4
102170352	'USF2'	mRNA	-0.29459661080802	0.0273315519272872
102170357	'SLC5A3'	mRNA	0.740605356201427	0.0204472448214572
102170371	'YARS'	mRNA	0.309501740049514	0.0268852489303284
102170373	'LOC102170373'	mRNA	-1.42268059975182	4.00013218138906E-14
102170376	'NTHL1'	mRNA	-0.725122619991889	0.0014725443362567
102170377	'CDC7'	mRNA	0.768504023761053	0.0417674287388827
102170380	'ELOVL1'	mRNA	-0.913239188584236	0.0039737488956667
102170384	'ARHGAP19'	mRNA	0.622303079866224	0.0376150846778321
102170385	'RINT1'	mRNA	0.949750837556642	2.20680956624633E-5
102170386	'WIPF3'	mRNA	-1.03950046082993	0.003272808796468
102170387	'ZNF862'	mRNA	-1.15765689825492	6.04576168955102E-10
102170388	'LOC102170388'	mRNA	-4.00848053327583	0.0013846634070455
102170389	'ZNF239'	mRNA	1.26657710972617	5.65118030899826E-8
102170398	'BEX2'	mRNA	0.967283242606193	9.76088778174591E-10
102170399	'MLF2'	mRNA	-0.778043848731862	0.0028815294014276
102170400	'SEPT3'	mRNA	-1.40324612868217	0.0077633665888901
102170408	'MAPK9'	mRNA	0.653035235575249	0.0014129232781452
102170413	'CHSY3'	mRNA	-1.91283424277329	0.0011537248128335
102170415	'ZFP62'	mRNA	0.567307510264653	0.0371387405951114
102170421	'DNAI1'	mRNA	-4.35833754652512	0.0266392036607889
102170423	'TTK'	mRNA	1.19617785503624	0.0091921387495765
102170432	'MRPL19'	mRNA	1.02701068714504	3.3897555425480597E-12
102170433	'CRAT'	mRNA	-0.959687073297523	1.709844254128E-4
102170435	'LHFP'	mRNA	-1.22533449061507	1.50439649411916E-7
102170437	'XPO4'	mRNA	0.621026602375125	0.008820334277863
102170449	'ZNF268'	mRNA	-0.975888161119376	0.0013680598033471
102170453	'RPS11'	mRNA	-0.549910056774625	5.92715112057248E-6
102170458	'DRC3'	mRNA	-1.75835777007744	0.0462865864117081
102170461	'MCRIP1'	mRNA	0.819091715365666	0.0018241188132142
102170468	'COMMD2'	mRNA	0.615889119363322	0.0016870987340932
102170478	'SETD1A'	mRNA	-0.59140843435888	2.80874553365105E-5
102170482	'FKBP9'	mRNA	-0.92044020223663	1.55588968279426E-5
102170485	'FLNC'	mRNA	-0.959899172303763	0.0286582056025641
102170487	'NOM1'	mRNA	0.589242649328266	0.0022536975009379
102170501	'ADGRG2'	mRNA	1.38342460030182	8.86147091266694E-5
102170503	'GDF15'	mRNA	3.29422082733128	3.787866643682E-4
102170515	'MLLT3'	mRNA	0.897105663511885	0.0036931720050607
102170516	'SLC31A1'	mRNA	1.08906781447256	9.98723289169663E-7
102170523	'DISP2'	mRNA	4.57537442420856	0.0174196419252123
102170524	'TMOD2'	mRNA	-1.04666473468278	0.0027156910573646
102170536	'ST5'	mRNA	-0.558866588072878	0.00901367893869
102170549	'AMZ2'	mRNA	1.6971233931174	6.2647815074841606E-15
102170551	'TRAPPC13'	mRNA	0.618000552504937	0.0405964686602324
102170554	'LOC102170554'	mRNA	-5.17798695173103	0.0015270884210794
102170561	'SLC6A6'	mRNA	0.571942485632132	0.0041909144319921
102170566	'MRTO4'	mRNA	0.538008222460069	2.24162102182793E-5
102170576	'MRM2'	mRNA	0.656697210298665	2.245357737868E-4
102170577	'GLCCI1'	mRNA	1.11552091818119	7.7099746371E-4
102170578	'NEURL1'	mRNA	-1.2651847885557	0.0054868329233774
102170579	'LOC102170579'	mRNA	-0.661705253517201	0.0244412620087921
102170582	'ZDHHC2'	mRNA	-0.748640404012191	0.046252139411003
102170606	'ACTC1'	mRNA	-4.35768811843784	4.938898564482729E-16
102170607	'DQX1'	mRNA	1.97576777893493	1.3471320930389701E-14
102170609	'RHOQ'	mRNA	-0.580451171438772	0.0340695480444251
102170619	'NDUFAF6'	mRNA	1.44993687070702	2.95707870960078E-7
102170620	'MMP1'	mRNA	3.37579489807628	0.0120928320401893
102170625	'ASPM'	mRNA	0.795345322585317	0.0313903719087955
102170627	'FANCA'	mRNA	-1.38870207458577	3.7183698615763995E-12
102170636	'SEMA5A'	mRNA	0.544642463934311	0.0150773946843024
102170640	'LOC102170640'	mRNA	5.75580559401324	1.606328436741E-8
102170642	'FMNL2'	mRNA	1.07443473213505	0.0206233329884108
102170645	'LOC102170645'	mRNA	0.588389744082266	0.0134045760876988
102170665	'GNG4'	mRNA	0.871144563485713	7.21420857148133E-6
102170667	'DLG5'	mRNA	0.517774573390318	6.20442140524723E-6
102170668	'LOC102170668'	mRNA	0.700610509466614	0.0313419908563289
102170669	'COG2'	mRNA	0.629907375826799	2.558014420803E-4
102170676	'LOC102170676'	mRNA	0.538267896786191	0.0418775247914601
102170679	'NAGA'	mRNA	-0.628431931285403	0.0321782689142522
102170682	'SCFD2'	mRNA	-0.366838869027044	0.0316300249619531
102170691	'LOC102170691'	mRNA	-1.2844054804773	0.0208011026431224
102170707	'EEF1AKMT1'	mRNA	0.647500437209428	0.0039952194494701
102170708	'CRYL1'	mRNA	0.357785164319616	0.0401941686518548
102170709	'KIZ'	mRNA	-0.787470776657673	0.0163417776507889
102170712	'GSDMC'	mRNA	-1.06191039125489	0.0079398542648073
102170722	'B9D2'	mRNA	-0.666683696871078	0.0371968027417178
102170724	'FCGRT'	mRNA	-0.919524097223292	0.0027403598997564
102170725	'MYADM'	mRNA	-1.30914622928716	0.0022536975009379
102170727	'ABHD15'	mRNA	-1.25266774600053	0.0253427241163471
102170734	'ACOX1'	mRNA	0.675843003118945	0.0132704238929833
102170738	'STRA6'	mRNA	-2.192954818438	1.23775703297438E-9
102170744	'STK36'	mRNA	-0.655534121508891	0.0065839032414743
102170745	'ZCCHC17'	mRNA	0.519388516326711	0.0082364367085321
102170746	'LOC102170746'	mRNA	-7.73045253540444	1.93323377204516E-10
102170758	'LOC102170758'	mRNA	-0.985325321890144	0.0129339905111074
102170774	'TICAM1'	mRNA	-1.32836076293708	1.64353141141476E-5
102170777	'DNAJC18'	mRNA	0.378529042677782	0.0405636780490655
102170786	'CDC26'	mRNA	0.740029154783187	4.8172355024577E-5
102170790	'FEM1B'	mRNA	0.720545500202077	3.424932249383E-4
102170792	'PIGH'	mRNA	0.998387315308551	8.48478581732715E-5
102170803	'EHF'	mRNA	1.17998211289756	0.0174334997989958
102170805	'SLC43A3'	mRNA	1.01026166377265	0.003960628066076
102170806	'PLEKHM2'	mRNA	-0.505212813490686	0.0183545081080626
102170809	'PGAM5'	mRNA	0.945916249870308	9.73678595963246E-14
102170810	'BICDL1'	mRNA	-0.946756449886694	5.198069839172E-4
102170811	'SMTN'	mRNA	-0.873513982409624	0.0183868848743132
102170814	'RNFT1'	mRNA	0.588855189550449	0.0190846972119922
102170818	'GNA13'	mRNA	0.726460575040974	9.18182419350379E-6
102170821	'C20H5orf42'	mRNA	-0.655541619314837	3.160446429441E-4
102170831	'XPC'	mRNA	-0.451520734738781	0.0034345898639724
102170832	'LOC102170832'	mRNA	-0.536334476112321	0.0381187942783746
102170835	'EMC1'	mRNA	-0.403815991858101	0.0057660938590869
102170846	'MAD1L1'	mRNA	0.669364220596385	0.0035111421456591
102170854	'ANKRD42'	mRNA	-0.440852754509162	0.0326751088786215
102170859	'COPS7A'	mRNA	-0.565360061592071	5.379179456894E-4
102170871	'ELF3'	mRNA	1.56557258687916	0.009682013586738
102170873	'ENHO'	mRNA	-3.12583764016671	2.3850455035900298E-22
102170875	'FNDC1'	mRNA	-1.39403500414506	8.101676781609E-4
102170880	'CRIPT'	mRNA	0.661873249470839	1.348723638673E-4
102170885	'ARHGAP21'	mRNA	-0.619279872785137	2.825696417028E-4
102170902	'ZNF276'	mRNA	-0.486792614707962	0.0028478178964782
102170906	'ZNF8'	mRNA	1.55055476083942	0.0089049924963489
102170909	'MRPL12'	mRNA	0.594494771731329	9.758419247686E-4
102170912	'RTP4'	mRNA	-1.4382775870323	0.0026355792249533
102170921	'WNT5A'	mRNA	1.2471570812784	4.72677072495223E-6
102170926	'SHC1'	mRNA	-0.43016208792174	0.0251690989135519
102170929	'RSBN1'	mRNA	0.99233334300073	0.006003826656443
102170930	'TMEM8A'	mRNA	1.89746441881836	3.075755592307E-4
102170931	'PKD1'	mRNA	-0.671590806994517	0.0015764876258192
102170932	'LOC102170932'	mRNA	-2.7173055524113	1.38292460034531E-7
102170934	'TMEM130'	mRNA	-7.13542213177902	1.4719743158995E-7
102170939	'CPVL'	mRNA	-3.66429206585316	5.11633560067205E-10
102170940	'TRIM24'	mRNA	0.554107670366443	0.014115062894407
102170943	'LRRC61'	mRNA	-1.99423092124942	9.61607599125725E-13
102170947	'PUS7L'	mRNA	1.37902211672117	2.66927484664863E-5
102170949	'FRS2'	mRNA	0.822545569702352	0.0422146829376287
102170967	'ADAMTS19'	mRNA	-1.45571857452082	0.0092831923959772
102170971	'PPP2R2B'	mRNA	-0.773707347441074	0.0433486069253939
102170977	'TPPP2'	mRNA	1.5841896211397	0.0112979158568721
102170980	'L3HYPDH'	mRNA	-1.86152109851619	7.494796293574671E-9
102170981	'ZC2HC1C'	mRNA	-1.08737889289135	0.0149046421951814
102170983	'EVA1A'	mRNA	1.42139364769624	0.001156423113919
102170991	'CHRNA4'	mRNA	-5.70319002154742	1.144746153204E-4
102171010	'FBF1'	mRNA	0.446710081923028	0.0461489494933247
102171011	'ALCAM'	mRNA	0.871917247487942	0.0109711942772858
102171019	'ZSCAN12'	mRNA	-1.98313893384524	0.0135520400000447
102171025	'STX1B'	mRNA	-2.7489160045903	1.14075108922562E-8
102171027	'LSM5'	mRNA	0.577375770747852	0.0039494641695932
102171045	'SNX12'	mRNA	-0.413318469638361	0.0084900050626371
102171053	'LOC102171053'	mRNA	4.97663463459922	3.576962859418E-4
102171064	'HMGB2'	mRNA	0.671441784375084	0.0019495168553249
102171067	'GDA'	mRNA	1.33940345313147	0.0011819512555769
102171069	'PRPF4'	mRNA	0.525278321934626	2.036166160807E-4
102171071	'BCKDHB'	mRNA	-0.604212210533059	0.0299735878356205
102171074	'ITGA11'	mRNA	-1.76338323365396	0.0103197142252271
102171079	'COL4A1'	mRNA	-0.685607819406876	0.0412227737717589
102171086	'AGMAT'	mRNA	4.90826288601811	5.036162375978E-4
102171090	'GCN1'	mRNA	0.334611628952632	0.0379234058067987
102171099	'ENC1'	mRNA	-0.388490998613509	0.0249038027884437
102171100	'CD47'	mRNA	0.6315461857847	0.033591275423814
102171107	'TMEM43'	mRNA	-0.817650512370924	8.110957172094E-4
102171109	'LEMD2'	mRNA	-0.603968709098219	0.0371900162686715
102171110	'LOC102171110'	mRNA	4.05252454687728	6.70511525197544E-7
102171111	'IL17F'	mRNA	5.76261442351338	0.0058211314036654
102171118	'LOC102171118'	mRNA	5.79230493646045	2.823145984387E-4
102171134	'CTSW'	mRNA	-1.79804766245574	0.0057552495953179
102171142	'LOC102171142'	mRNA	-2.3170425754911	2.555489234623E-5
102171147	'RELB'	mRNA	-0.803191884470736	0.0076207689510576
102171151	'HR'	mRNA	-0.799506911738287	5.27703947828166E-5
102171152	'CNTFR'	mRNA	1.05462675092392	0.0028815294014276
102171155	'SV2C'	mRNA	3.00696179201586	0.0015710419040252
102171159	'CA12'	mRNA	0.927055482846703	4.820131054086E-4
102171161	'ACOXL'	mRNA	4.65857917558251	0.0066394184152441
102171167	'NINL'	mRNA	0.620978782273957	0.0020280699436248
102171168	'SLC4A11'	mRNA	-2.56424067472904	6.07850379219204E-9
102171169	'PROCR'	mRNA	0.751909339823147	0.0262410841291087
102171180	'LOC102171180'	mRNA	-3.17514134629643	4.697683145876E-4
102171188	'RASD1'	mRNA	-1.01675773621341	4.164204055557E-4
102171189	'LOC102171189'	mRNA	0.495350023416512	2.125950901669E-4
102171201	'OTUD3'	mRNA	0.636409739749589	0.0089611365925708
102171203	'FKBPL'	mRNA	-0.686398992012599	0.0432565222968215
102171204	'IGSF9'	mRNA	-0.706070947768582	0.0087597154799609
102171207	'PHTF1'	mRNA	-0.656376240475642	2.81724288828671E-5
102171209	'RAB26'	mRNA	-1.06793210162566	0.0182961889298235
102171212	'NPTX2'	mRNA	2.56458598018707	2.54288602060073E-12
102171213	'ATG16L1'	mRNA	0.481030656540211	0.0263267592538727
102171227	'TLR7'	mRNA	2.25289879564849	8.89229192895873E-6
102171248	'JKAMP'	mRNA	0.775984649453248	6.418292402867E-4
102171250	'PLB1'	mRNA	-0.845867922860926	8.481200961335E-4
102171253	'SNAPC4'	mRNA	0.563771677510837	0.0419061602507041
102171259	'AURKA'	mRNA	0.608705194909374	0.0338590797314287
102171265	'SERPINH1'	mRNA	-0.713525322872237	0.0104550828814286
102171272	'CCL5'	mRNA	-1.99916908390975	0.0093452260303644
102171274	'GIT1'	mRNA	-0.673659206757676	9.11944058087567E-5
102171281	'CINP'	mRNA	-0.463156726042434	0.0364488434279459
102171284	'CMTM6'	mRNA	0.491863971921561	1.373745451826E-4
102171285	'TRAK2'	mRNA	1.63462298330529	2.05882696575034E-8
102171290	'SELENBP1'	mRNA	1.32558680774947	0.0031267659169652
102171294	'DCTPP1'	mRNA	-0.778318882966849	0.0055897811464846
102171295	'PRKAA2'	mRNA	2.9309933075111	1.76653529845398E-10
102171298	'ABCB4'	mRNA	-3.27836609304398	0.0196839302842769
102171299	'SNX10'	mRNA	1.51316467044128	1.319320062692E-4
102171303	'WDR60'	mRNA	0.79420813729393	0.0010737105412228
102171306	'CDK4'	mRNA	0.399799423864758	7.955755880782E-4
102171316	'MCUB'	mRNA	-0.95233643211126	3.334744459168E-4
102171321	'G6PD'	mRNA	-0.755816263410305	5.27326333297736E-7
102171335	'CARD19'	mRNA	-0.98103299958557	1.813777747175E-4
102171338	'HACE1'	mRNA	-0.605446623691898	0.020676598153928
102171347	'COL4A2'	mRNA	-1.0229270743127	0.0034122642133562
102171348	'ITIH5'	mRNA	-1.10959515912926	0.0108114650470736
102171350	'SERINC3'	mRNA	0.661022376642077	6.447289764317E-4
102171351	'LOC102171351'	mRNA	4.78978503455761	0.0016966274725948
102171359	'EFHD2'	mRNA	0.433011800427603	0.0401941686518548
102171363	'RPLP0'	mRNA	-0.441987948061606	0.0224076235501105
102171366	'ADGRG1'	mRNA	-1.14499257013526	3.048583828752E-4
102171367	'BBC3'	mRNA	-1.02237719124402	0.0384622101199515
102171368	'LOC102171368'	mRNA	0.955254649646093	0.0144266392672116
102171371	'MRC2'	mRNA	-0.745519278176888	0.0373477496798308
102171375	'TRIM23'	mRNA	0.669155791565591	0.0337890619966432
102171378	'MASP1'	mRNA	-1.0829197219778	0.0044897635924531
102171382	'TRPM2'	mRNA	-3.71046022251377	3.78881458820445E-7
102171383	'FOXP1'	mRNA	0.585422867879082	0.0145120094860681
102171385	'TTLL4'	mRNA	-0.713892848629516	8.65514438206063E-7
102171389	'CNKSR1'	mRNA	-0.575914563690734	0.032659921477693
102171395	'LOC102171395'	mRNA	-0.574445818671751	1.219183245906E-4
102171397	'ZFAND2A'	mRNA	0.874228921772096	2.58902808626E-4
102171414	'LOC102171414'	mRNA	0.76634225452796	1.41638553923242E-7
102171421	'CLPTM1'	mRNA	-0.579828696708751	0.008762657642015
102171423	'NANS'	mRNA	0.375749765768156	0.0284103082306966
102171430	'NDRG2'	mRNA	-0.770215338416871	0.0488676036157744
102171432	'SAMD15'	mRNA	1.5423391171367	0.0157649247725161
102171434	'LOC102171434'	mRNA	-3.62644318985208	0.0083828942430119
102171435	'MCFD2'	mRNA	0.561374004221133	0.0098786417431371
102171442	'WWP1'	mRNA	-0.775316189567268	2.200291869257E-4
102171447	'TIMM10'	mRNA	1.18696918986918	9.56374526133E-9
102171451	'FAM160A1'	mRNA	-0.765736588568763	0.0040529605189548
102171467	'HHATL'	mRNA	-2.4315570978477	0.0029486946490229
102171495	'PIANP'	mRNA	2.78623115756483	0.0134493699523052
102171502	'LOC102171502'	mRNA	-1.62726887235256	9.54749545820149E-5
102171518	'DMXL2'	mRNA	1.18190583315461	0.0194911088605265
102171524	'SDCCAG3'	mRNA	1.07768071869506	1.21244202813001E-10
102171545	'PNPO'	mRNA	1.60889688349594	6.593608520775511E-9
102171546	'SP2'	mRNA	-0.632907030429626	4.17464921860939E-5
102171549	'ARHGEF28'	mRNA	0.803834649875318	9.973745061805E-4
102171550	'SLC1A3'	mRNA	0.843238460643593	0.0173017685207491
102171556	'LOC102171556'	mRNA	-1.40763432727423	1.61203778514237E-6
102171566	'SEPHS2'	mRNA	0.342542893886634	0.0074027062116242
102171574	'VIPR2'	mRNA	2.66107794440586	1.7876471082871402E-9
102171575	'IRAK4'	mRNA	0.424686184351466	0.0483952180168037
102171586	'ARHGAP8'	mRNA	1.87459960568803	4.53751134176815E-8
102171591	'IKBKG'	mRNA	0.343841145305715	0.0324482741389796
102171596	'MBOAT7'	mRNA	-1.52938249053144	1.3724263361414802E-9
102171615	'RETSAT'	mRNA	1.31394289569271	5.079365335703E-4
102171620	'ENKUR'	mRNA	-1.51410546026557	0.0335452807162312
102171624	'PUF60'	mRNA	-0.464540531320463	0.0203745706913767
102171627	'RPS25'	mRNA	1.67836601634218	4.44074089117531E-59
102171636	'PRDM2'	mRNA	0.393530303751851	0.024421431490141
102171637	'DENND1B'	mRNA	0.798734647677506	5.84770854688057E-5
102171641	'PIK3IP1'	mRNA	1.03180791772794	0.0087577072314647
102171645	'NUP88'	mRNA	0.485645997454357	0.0013594374368193
102171649	'RNF222'	mRNA	-0.559045331693153	0.0262753148259849
102171650	'LOC102171650'	mRNA	0.8624167242462	0.009755116484364
102171657	'FES'	mRNA	1.09765324126006	0.0029943321754144
102171662	'SEC61G'	mRNA	0.488222431209138	0.0103525904984056
102171665	'WNT7A'	mRNA	-1.78339146108936	0.0460964475883502
102171667	'HMGA1'	mRNA	0.640526482414778	0.0075758903836287
102171671	'ATF6B'	mRNA	-0.723338660533616	0.0092561842227005
102171677	'CHMP1B'	mRNA	0.439792652585422	0.0083647055702473
102171689	'RACGAP1'	mRNA	0.945874402144623	1.82195338403465E-5
102171693	'RASSF8'	mRNA	1.06487884831197	1.651065573894E-4
102171695	'SMDT1'	mRNA	-0.509545628687376	0.024663995714205
102171699	'PRPS2'	mRNA	0.778464485303937	0.0086399015680162
102171708	'CORO2A'	mRNA	0.977059788549433	0.0052186457174694
102171710	'LOC102171710'	mRNA	-1.01228356540939	0.0317214278622885
102171711	'IQGAP2'	mRNA	1.43177325225705	0.0180886782639341
102171714	'RTN1'	mRNA	-1.52887374534116	3.1122496393536E-7
102171716	'BCL2L11'	mRNA	0.49114328774993	0.0110133032732714
102171723	'MRPS26'	mRNA	0.353406987534058	0.0385246073542202
102171738	'NSRP1'	mRNA	0.570027167383179	0.0191624388874375
102171739	'CNTROB'	mRNA	-1.56048605796078	1.88466149111682E-16
102171742	'TRAF3'	mRNA	0.565216833596216	5.807849562686E-4
102171745	'LOC102171745'	mRNA	-0.718559867885906	2.665128396467E-4
102171752	'CASKIN1'	mRNA	-0.908525035178248	0.0428206387331359
102171757	'TECPR1'	mRNA	-0.603064949485252	0.0014193121417053
102171781	'MPND'	mRNA	-1.05171949238315	0.0015309252413627
102171786	'LOC102171786'	mRNA	4.38372155849361	0.0224414940913107
102171796	'PMPCA'	mRNA	0.341354896510841	0.0368941554084073
102171798	'PSPC1'	mRNA	0.545195821046986	9.593905622182E-4
102171811	'IRF3'	mRNA	1.32055240723857	6.5411664131679806E-9
102171813	'BRIP1'	mRNA	1.31322116321522	0.0035536666325203
102171818	'SP6'	mRNA	0.680935985206492	0.0368858186612889
102171820	'GABRR3'	mRNA	-4.29746581231062	0.0043799127981857
102171822	'KIAA1024'	mRNA	-4.22875223735904	7.20714453219547E-5
102171829	'PBXIP1'	mRNA	-0.440350959092471	0.0246691927794294
102171831	'LRIG2'	mRNA	0.745968391140527	3.559551478027E-4
102171844	'TAF1D'	mRNA	0.7212880300369	0.0037403497179411
102171849	'BEX5'	mRNA	2.82688869592649	1.4625578423437399E-16
102171850	'SPX'	mRNA	1.53925550087267	4.81097992081394E-5
102171856	'HADH'	mRNA	-1.05621399314931	4.37138624334722E-12
102171859	'FAM3A'	mRNA	0.580463013449748	0.0098786417431371
102171863	'PLIN4'	mRNA	-1.42000863705433	1.93291770078975E-5
102171866	'UBE2D2'	mRNA	0.615458372609019	2.0728519858717E-8
102171875	'KLF4'	mRNA	-0.530021304548663	2.1057942917475E-6
102171876	'SH3BGRL2'	mRNA	0.89226970163072	0.0050484803453733
102171882	'KNL1'	mRNA	1.16059126395855	0.0421691893886937
102171884	'TTC7A'	mRNA	-0.669607755771467	0.0033911584499246
102171888	'UFM1'	mRNA	0.738227628214246	0.0459026763258408
102171892	'PKIG'	mRNA	1.23058496709787	3.65328418288814E-6
102171899	'LOC102171899'	mRNA	-2.78397321386728	7.649450595516279E-12
102171902	'NEK7'	mRNA	0.601198007512637	3.014966699844E-4
102171903	'C17H4orf33'	mRNA	0.914018569860008	0.0117777745717441
102171905	'SFI1'	mRNA	-1.29526696045347	8.00792207878148E-9
102171912	'RABEP1'	mRNA	0.558408206833134	0.0138918108089836
102171925	'BLM'	mRNA	0.801048672056669	0.0247718312334174
102171932	'CCDC13'	mRNA	-4.51758326803071	0.0043173726479271
102171935	'SNRNP40'	mRNA	0.345323063205375	0.0385125427309579
102171945	'SKA1'	mRNA	1.37675350521631	6.20442140524723E-6
102171947	'SLC5A9'	mRNA	-2.83786033071268	5.50408444656682E-10
102171948	'PTP4A1'	mRNA	0.630360763597493	0.0358605443086259
102171950	'LHPP'	mRNA	-0.699602045217746	6.105961367455E-4
102171951	'TUSC3'	mRNA	-0.675924067699881	0.0080646227660981
102171974	'PHF24'	mRNA	-4.89887232745566	7.2347103779408205E-9
102171975	'TBC1D2'	mRNA	0.855211812948406	4.55251319373E-4
102171985	'MOGS'	mRNA	-0.684360282005157	2.31588127286465E-6
102171986	'MAL'	mRNA	-1.0693911587157	0.0167810686280165
102171990	'SLITRK5'	mRNA	-3.56957765227559	5.14527283223005E-7
102171994	'DIXDC1'	mRNA	1.8516833252914	0.0058708762029504
102171998	'C16H1orf112'	mRNA	0.756757655582593	0.0083647055702473
102171999	'KIF14'	mRNA	1.50483585836011	9.90597751177203E-6
102172005	'LOC102172005'	mRNA	1.1904192086143	4.43904844442359E-5
102172006	'SCRN2'	mRNA	-1.44478210616877	9.12131163158892E-12
102172009	'SETD4'	mRNA	0.818525313639895	0.0088697346949749
102172010	'DAPL1'	mRNA	1.61286670755501	1.21261153625415E-9
102172019	'LOC102172019'	mRNA	2.62381025141023	7.27158728445175E-5
102172020	'LRRC71'	mRNA	1.34369971129461	0.0187898626583592
102172021	'KIAA1328'	mRNA	1.00343434204019	0.0050191129642973
102172028	'BHLHA15'	mRNA	2.62734192008512	0.0045215302962745
102172034	'SGCZ'	mRNA	-4.24187190259421	0.0441985001052417
102172040	'FOSL1'	mRNA	-2.08557700432489	0.0069743426847408
102172042	'TENM1'	mRNA	-0.917966228605315	0.0087577072314647
102172050	'LOC102172050'	mRNA	-3.013555429958	0.0429762529011388
102172052	'FCHO1'	mRNA	0.779051371672729	4.049550267769E-4
102172054	'LOC102172054'	mRNA	0.953202679729369	2.385721730097E-4
102172070	'TGOLN2'	mRNA	1.08167616163105	1.6986728227608E-14
102172076	'CD93'	mRNA	-1.10175356891176	3.203519857413E-4
102172084	'LOC102172084'	mRNA	0.95650735200537	0.0115266778402023
102172089	'DRG1'	mRNA	0.395733188573938	0.0186911564447475
102172094	'EFCAB5'	mRNA	1.76034687167378	1.775298777446E-4
102172102	'CENPK'	mRNA	1.64153936335249	6.33657938533903E-5
102172106	'CCDC66'	mRNA	0.932758053424587	0.0010203166188109
102172111	'TYMS'	mRNA	0.641330911559719	4.565342194131E-4
102172124	'TSPAN8'	mRNA	-3.28413187564154	0.0142619543817802
102172126	'TMEM45B'	mRNA	3.50169174606698	8.89181505392194E-8
102172132	'YBX3'	mRNA	-0.409227105892435	0.0049628105590238
102172138	'LOC102172138'	mRNA	-1.97226852346094	6.1692839275076E-11
102172143	'RACK1'	mRNA	-0.545874761920697	0.0089476775687125
102172154	'KPNA5'	mRNA	1.94646179079668	8.807730603043E-4
102172160	'NOX5'	mRNA	-2.89643174025514	6.61773737825575E-5
102172162	'GLDN'	mRNA	2.08457856603723	0.0075913354859998
102172164	'CALM2'	mRNA	0.567000788508526	5.1552035346713E-7
102172168	'GPR158'	mRNA	-4.89288433432611	0.0013344643160313
102172197	'TFRC'	mRNA	0.841024799385476	0.0090922748409481
102172198	'ITGA2'	mRNA	0.564156660866166	0.0329851641931512
102172206	'ARID3B'	mRNA	-0.989517148051374	0.0079898695551327
102172217	'EFHC1'	mRNA	1.38864730800025	0.0050882071121923
102172224	'FAM8A1'	mRNA	0.696176518508336	0.0010231674865613
102172229	'OLFM3'	mRNA	-5.38723962318876	0.0010957473599848
102172230	'LOC102172230'	mRNA	3.90739323939034	0.0011647036326228
102172247	'CHST7'	mRNA	-1.31925847077889	0.0034303950407211
102172255	'LOC102172255'	mRNA	-4.36079886970484	0.0232881140751659
102172261	'CEP44'	mRNA	0.736878873178489	0.0025804549581847
102172263	'DNAJB5'	mRNA	-0.786085867417563	0.010438916354399
102172265	'S1PR3'	mRNA	1.39362625244688	0.0052231798080576
102172269	'DHRS7'	mRNA	-0.600384611626034	0.0077086291727487
102172273	'OTX1'	mRNA	-1.15322102574976	0.0171286866410785
102172276	'PCNA'	mRNA	0.5254578134175	0.0025787769222076
102172282	'LOC102172282'	mRNA	-4.3613982023262	0.0287572013851217
102172288	'RNF34'	mRNA	0.989705115181293	7.372658135051E-4
102172290	'GAS8'	mRNA	1.60370590210445	2.77531130087901E-6
102172294	'LOC102172294'	mRNA	-0.74573850850943	0.002935609455957
102172302	'RAB3GAP1'	mRNA	0.34600973278927	0.0319470446381404
102172307	'CUL7'	mRNA	-0.415964410109561	0.0042333147345947
102172317	'BSND'	mRNA	-2.16367656299085	0.0213497107089988
102172319	'LMTK2'	mRNA	0.665713399886151	4.3954664059818004E-11
102172323	'HOXA3'	mRNA	-0.928172509290994	0.0097969181628439
102172324	'C27H8orf48'	mRNA	1.54318692602852	2.7839459559559E-8
102172326	'ACTN2'	mRNA	-2.94077088533654	7.42510058964421E-22
102172327	'DUSP6'	mRNA	0.5149231990523	9.18422567831479E-5
102172340	'AMBN'	mRNA	-7.2676478965782	1.59730782254524E-51
102172344	'MAP1S'	mRNA	-0.586203053879764	0.0389285443844608
102172354	'PCYOX1L'	mRNA	0.85651206080706	8.470928536347E-4
102172371	'KLF10'	mRNA	-0.80913072012923	1.932583078485E-4
102172386	'ADAMTS1'	mRNA	-0.545921375805567	0.0235782819991808
102172400	'EPB41L3'	mRNA	-1.16596097390648	0.0023265390545525
102172406	'UTP11'	mRNA	0.924806885054606	7.63832372553105E-5
102172411	'KLHDC10'	mRNA	0.622832629137796	0.0134502792699677
102172418	'LTBP3'	mRNA	-0.791023197331131	0.0017432696740916
102172425	'SMIM14'	mRNA	1.43324042322026	5.525255527021E-4
102172428	'LOC102172428'	mRNA	1.59864051460858	0.0017306165724274
102172438	'LOC102172438'	mRNA	1.21062817657232	0.0421637098433589
102172442	'SFTPC'	mRNA	-2.61968562885891	3.89565544217231E-7
102172444	'ELOVL4'	mRNA	-1.67914638248637	5.44811005651259E-13
102172447	'SLC35D3'	mRNA	4.62255397478292	0.0046095948009861
102172449	'RPLP1'	mRNA	1.23984837752237	2.10912147654222E-8
102172453	'NAIF1'	mRNA	-0.564627732271583	0.025803028355627
102172457	'ANKRD10'	mRNA	0.334948634921806	0.0285974061469824
102172459	'YWHAB'	mRNA	0.37006631139973	0.0198746011746491
102172470	'DDX51'	mRNA	-0.608723067504018	2.761501081403E-4
102172474	'LOC102172474'	mRNA	1.06799657059637	0.0073475120789159
102172476	'EML2'	mRNA	-0.878778779899531	7.148464089543181E-9
102172480	'NT5C'	mRNA	0.62028938313505	0.0423370806440874
102172487	'CP'	mRNA	2.04751889067312	0.0171711090045792
102172488	'LOC102172488'	mRNA	-0.889187547027977	0.0117739428426591
102172499	'KLHDC7A'	mRNA	3.56917468024578	3.26992505020057E-6
102172501	'ZSCAN26'	mRNA	-0.885115814655964	0.008144449235178
102172503	'LOC102172503'	mRNA	-8.82403876492292	1.0609101185997E-22
102172509	'CIITA'	mRNA	-1.2435658300176	8.01436524902988E-5
102172510	'METTL10'	mRNA	0.552415152365176	0.0471249092968724
102172511	'SPCS3'	mRNA	0.637658053553436	0.0430960794138285
102172517	'C29H11orf68'	mRNA	-0.611940149231342	0.0134045760876988
102172528	'PPEF1'	mRNA	-1.3221606499418	6.181788488812E-4
102172535	'NECTIN2'	mRNA	-0.665295019737559	2.259117630017E-4
102172548	'MRPS5'	mRNA	0.751740462526028	1.266754668475E-4
102172549	'WDCP'	mRNA	0.616598187215443	0.0128348655201541
102172554	'PROKR2'	mRNA	4.37019317102898	3.48465865218843E-5
102172556	'ATP6V0D2'	mRNA	-1.37968812993748	0.0069747791432778
102172557	'TMEM55A'	mRNA	-0.970186463913408	0.0065307107482919
102172558	'LOC102172558'	mRNA	-12.4497807664288	1.9663334461956198E-30
102172562	'PRR5L'	mRNA	0.650098391177576	0.0439679930601792
102172564	'ARPC5'	mRNA	0.337258473379759	0.0075782360586715
102172571	'HSPB6'	mRNA	-1.06732321787369	0.0328715092840323
102172572	'ZNF446'	mRNA	1.24865207776713	5.6946379897117E-8
102172576	'SAP130'	mRNA	-0.294749637164481	0.0482519476373626
102172580	'SLC23A3'	mRNA	-1.28903791458052	0.006847496366363
102172585	'ADAR'	mRNA	0.643178174660178	2.83102998008991E-6
102172587	'WFIKKN1'	mRNA	0.881072461608771	9.480698550912E-4
102172588	'DNASE1L2'	mRNA	1.04001083536722	2.78527320543547E-7
102172593	'CUNH7orf50'	mRNA	1.01789064554047	2.611360299699E-4
102172601	'ADIRF'	mRNA	0.934923865553095	0.0013344643160313
102172607	'ARHGEF6'	mRNA	-0.718727989619588	0.0064482601630329
102172610	'PRSS12'	mRNA	0.71720317170353	0.0403839894880566
102172621	'TNFAIP8'	mRNA	0.538922889958874	0.0187410129554104
102172634	'COMMD1'	mRNA	0.652862446065926	1.07869874163344E-5
102172643	'RNF114'	mRNA	0.332414465553085	0.0379640201810493
102172648	'FBLIM1'	mRNA	0.605991825463669	0.0060321461976249
102172649	'JADE1'	mRNA	0.796557154414657	0.0171491230499074
102172650	'GATC'	mRNA	1.50128565460038	3.98442945177037E-14
102172652	'PRR19'	mRNA	-3.18343371037122	0.0149331218126558
102172661	'GALK1'	mRNA	-0.908696143743346	2.47489639602E-4
102172667	'SRD5A1'	mRNA	1.25690321971167	1.421354287585E-4
102172669	'LOC102172669'	mRNA	6.2555581650478	6.810773791406941E-15
102172670	'SESTD1'	mRNA	-0.634398672412835	0.0187309217196722
102172672	'MPP4'	mRNA	-5.56944725779539	3.41036840425E-4
102172679	'S1PR1'	mRNA	-0.85938066753844	0.0137146102425111
102172711	'LOC102172711'	mRNA	3.2130682600119	0.0401641870302936
102172729	'BUB1'	mRNA	0.718855543876854	0.0423560572899817
102172752	'GLTSCR1'	mRNA	-0.806646376258815	1.050880401758E-4
102172753	'IGLON5'	mRNA	-1.22552508475502	0.0391680036153538
102172754	'MRPL10'	mRNA	-0.549181570779529	0.0165326292775079
102172755	'LOC102172755'	mRNA	4.31814654801272	1.3030982065974599E-29
102172759	'PRR29'	mRNA	-5.17739050896865	0.0013027905968383
102172766	'LOC102172766'	mRNA	-0.874014580952095	7.764865247483E-4
102172767	'EGFR'	mRNA	0.604507852643662	6.33657938533903E-5
102172773	'IQSEC1'	mRNA	0.577601685809671	0.0018636148666709
102172795	'ARMCX2'	mRNA	0.678177404835792	0.0039562559071237
102172799	'HERC3'	mRNA	-0.947750925548438	7.86934384154975E-10
102172804	'FAM50A'	mRNA	-0.616759891771979	0.0032307233686785
102172805	'LOC102172805'	mRNA	-2.09392329903459	1.85812186970979E-6
102172817	'UBXN2A'	mRNA	0.950221542785305	0.0177544723946065
102172820	'ECHDC3'	mRNA	0.606102042292882	0.011971874298341
102172824	'E2F5'	mRNA	0.56124431485922	0.0022020094449232
102172826	'CCDC84'	mRNA	0.550244150548861	0.0182175728281711
102172830	'TRAF6'	mRNA	-0.835293112931898	8.72033151036286E-7
102172831	'SLC26A9'	mRNA	-1.00129592610551	0.0059878540888971
102172838	'PROSER3'	mRNA	-1.11017945375235	0.0022424571320904
102172839	'SLC27A5'	mRNA	-0.999671381804942	0.0107844519063646
102172845	'BCL2A1'	mRNA	-2.62039778488879	1.84754357591188E-8
102172846	'LOC102172846'	mRNA	-0.545822362308968	0.0251354014589234
102172852	'PAFAH2'	mRNA	-1.14013773318418	2.65734646067002E-8
102172855	'HDGF'	mRNA	0.442034193630897	1.009782943978E-4
102172869	'SLC29A3'	mRNA	1.0510233051012	6.28251913266347E-5
102172870	'TMBIM6'	mRNA	0.247396933990613	0.0296699983958637
102172876	'RRP7A'	mRNA	-0.73260032974569	0.0014088381786994
102172877	'CETN2'	mRNA	0.715265962113318	4.61649951168937E-5
102172889	'TFPT'	mRNA	-0.568927034420455	0.0081981363153353
102172895	'CDKN2B'	mRNA	1.08785240368635	2.590033774422E-4
102172897	'LOC102172897'	mRNA	4.8030880286643	0.0163220227523873
102172901	'RNF212B'	mRNA	-2.19316218029405	0.0035009266553292
102172905	'CEBPZOS'	mRNA	1.91370506750907	1.5852621578026502E-9
102172910	'EGFL7'	mRNA	-1.0431917540752	9.72269991747849E-5
102172930	'AURKC'	mRNA	6.21044741697395	1.08864561661657E-10
102172946	'ARPP21'	mRNA	3.59306003768124	0.0433430775201001
102172948	'FZD7'	mRNA	-0.360768987554321	0.0202420001398517
102172952	'LOC102172952'	mRNA	-1.9122002715882	4.20403058905308E-8
102172956	'ME2'	mRNA	1.1395037699187	3.604320853443E-4
102172960	'LOC102172960'	mRNA	2.65471171002348	1.4525939121526599E-11
102172970	'SLC26A10'	mRNA	-1.13512673715718	0.0093452260303644
102172972	'MYBPC1'	mRNA	-4.2859556743771	0.0207134581490899
102172976	'CLEC1A'	mRNA	-1.21006652872303	5.252488499766E-4
102172980	'CXHXorf38'	mRNA	-0.624504931928516	3.52332823243435E-5
102172989	'CHAF1A'	mRNA	-0.65246419680911	0.0017814083371435
102172999	'ALG2'	mRNA	1.03206585315629	0.0040946222679488
102173008	'CHAC1'	mRNA	0.876539887112651	0.0379234058067987
102173012	'MALL'	mRNA	0.559475163688308	0.0421395436275824
102173014	'TOR1A'	mRNA	-0.526690204055292	0.015181978241981
102173015	'ARHGEF7'	mRNA	0.609083698766373	9.528153512669E-4
102173016	'CEP250'	mRNA	0.593216507802778	3.018630379166E-4
102173018	'E2F1'	mRNA	0.427958984722934	0.0334748064065596
102173023	'THYN1'	mRNA	-0.54689595654637	0.0032362507699819
102173032	'EHD2'	mRNA	-0.917481759920861	0.022432219343635
102173037	'NTN1'	mRNA	-1.48876295891464	8.337886962533E-4
102173038	'ERN1'	mRNA	0.740173512268892	1.547371917271E-4
102173039	'NECTIN3'	mRNA	-1.6118332983165	1.04983089844607E-6
102173050	'ACAD9'	mRNA	-1.19510014810879	5.969210557335E-4
102173052	'LOC102173052'	mRNA	-4.02679944105092	2.428073716221E-4
102173057	'ZNF687'	mRNA	-0.41524171817084	0.0421303855432766
102173060	'HIP1'	mRNA	-0.758609208344484	0.0013584148762032
102173067	'THAP2'	mRNA	1.33319683634109	0.0380647128833516
102173082	'TPRA1'	mRNA	-0.750086432499132	0.0027958982365247
102173090	'POLE3'	mRNA	0.432626311058195	0.024065836111889
102173093	'ATG14'	mRNA	0.674017673318742	3.98909420351124E-5
102173102	'RRM2B'	mRNA	1.00579038824624	0.0042777271527586
102173104	'SLC37A4'	mRNA	-0.484866446761665	0.0279439183507089
102173105	'GALNT18'	mRNA	-0.963711826431863	6.190097559653E-4
102173109	'RAPSN'	mRNA	3.27393682645055	0.0011980817010672
102173110	'RAB7B'	mRNA	1.11589122179561	1.2484929768365E-8
102173111	'LOC102173111'	mRNA	-1.66872435410261	1.518390685194E-4
102173122	'RPTOR'	mRNA	0.389135776665723	0.0174503259605631
102173125	'ADIPOQ'	mRNA	-4.28723562497674	2.60766799664741E-7
102173136	'DNAH1'	mRNA	-2.25067823910285	2.65950635225002E-5
102173139	'STMN1'	mRNA	1.28251805462476	2.3653677096118E-11
102173142	'NES'	mRNA	-0.859396369203355	0.0412536949026268
102173149	'STIL'	mRNA	0.949216224183247	0.0326751088786215
102173151	'CYTH3'	mRNA	0.58623039016835	1.17616825088267E-5
102173152	'ADAP1'	mRNA	1.2904488214989	1.52419830889641E-9
102173156	'MXI1'	mRNA	0.546779216932375	0.0034085595326166
102173166	'NAP1L4'	mRNA	0.314304627938028	0.0362762657942565
102173174	'LOC102173174'	mRNA	3.57382012909462	5.545472531941E-4
102173176	'LOC102173176'	mRNA	-1.95708745500958	0.0024633006835016
102173183	'LOC102173183'	mRNA	-4.09630370468212	1.46566580065086E-6
102173185	'LOC102173185'	mRNA	-1.16653811925396	0.0280377721734873
102173191	'ARMT1'	mRNA	0.634673686151583	0.0069517141213885
102173192	'PAQR5'	mRNA	0.540293853157882	0.0219770349524871
102173193	'HOMEZ'	mRNA	0.41341378749149	0.009514768149202
102173196	'POLR2M'	mRNA	-0.360805278042087	0.0314238958994264
102173215	'SLC25A34'	mRNA	0.973518602253102	0.0021538674597759
102173221	'BEAN1'	mRNA	1.68164499690418	0.0032928687077794
102173227	'ALOXE3'	mRNA	-0.484762352444519	0.0296051700971693
102173241	'FAM134A'	mRNA	-0.453309659830315	0.02006503412931
102173242	'TAF11'	mRNA	0.451996172080534	0.0054704895348079
102173244	'ZNF391'	mRNA	1.74722593106233	0.0015972157073777
102173248	'PTPRM'	mRNA	-1.15267376073595	3.39483034498528E-5
102173259	'SLC37A3'	mRNA	-0.360874906967446	0.030193021413493
102173263	'LIN7A'	mRNA	1.41918726876585	0.0019054088107958
102173265	'APLP2'	mRNA	-0.365106727924853	0.0335814266727494
102173267	'MAP3K11'	mRNA	-0.475404078899436	0.0017463038258939
102173272	'RBMX'	mRNA	0.666870448397158	0.0096230366002791
102173274	'CENPE'	mRNA	0.804744841003359	0.040739153523805
102173286	'SH3GL1'	mRNA	-0.626589056092795	0.0239180832516387
102173287	'ISOC1'	mRNA	-0.780318042046263	3.80063096263057E-5
102173299	'FBXW12'	mRNA	-0.836904829835121	9.75788008611311E-7
102173300	'C8H9orf152'	mRNA	1.39118379207745	5.602951303092E-4
102173312	'MCM10'	mRNA	-0.949783802611398	0.0043074458120548
102173314	'ERGIC3'	mRNA	-0.564868600387378	0.012011008607567
102173317	'C14H8orf59'	mRNA	1.55489661436908	3.8891511425376E-21
102173324	'P2RX4'	mRNA	-1.77258351425634	1.16927964435463E-6
102173327	'GLTSCR2'	mRNA	-0.473123110835109	0.0010815870203623
102173331	'SMURF2'	mRNA	0.454765791531638	0.0141042132617277
102173333	'LOC102173333'	mRNA	-1.28884194977628	0.0045840006577102
102173339	'LOC102173339'	mRNA	-2.35850065926057	5.15714525145529E-8
102173343	'FOXP4'	mRNA	-0.858352460500881	0.0036778028359436
102173344	'NOTCH4'	mRNA	-0.935007071261093	0.0016120055735143
102173352	'RHOC'	mRNA	-0.775578040517429	0.016734846178413
102173357	'CCL26'	mRNA	1.23557920002528	0.0190222642658925
102173366	'FMNL3'	mRNA	-0.510308273712778	0.0484941359167867
102173368	'TKFC'	mRNA	-0.610976362163062	0.0010402377087334
102173377	'BST2'	mRNA	1.58115550603776	0.0160809636576149
102173397	'LGALSL'	mRNA	0.703664193819362	3.41636779299E-4
102173409	'NPHS1'	mRNA	2.85024175229411	0.0016209602914288
102173412	'DHRS7B'	mRNA	-0.909511153788807	8.559156504363E-4
102173419	'ZSCAN2'	mRNA	0.864130896831288	0.0259975476146982
102173427	'SP140'	mRNA	1.09188114179737	4.938395215018E-4
102173428	'PTK7'	mRNA	-0.426128453464772	0.0366036428283033
102173429	'PAQR7'	mRNA	-6.62790987452791	8.61356303712489E-123
102173431	'TRIM10'	mRNA	-1.06035442032789	0.0056493859657506
102173433	'BCAN'	mRNA	-2.49308934210399	0.0128348655201541
102173435	'ABCA3'	mRNA	0.887312439021698	0.0075652590550938
102173437	'PARS2'	mRNA	0.890754789271224	7.27158728445175E-5
102173439	'DNAAF5'	mRNA	-0.534854891379534	1.75674970056165E-5
102173445	'FAM221A'	mRNA	-1.31925184272886	0.0171718816615333
102173450	'ETFRF1'	mRNA	1.50091388011617	9.37895039653423E-7
102173459	'TGFBR3L'	mRNA	-1.43865126040288	0.0228231616599147
102173472	'TPM1'	mRNA	-1.01343371066953	0.0162664373086032
102173489	'LOC102173489'	mRNA	0.761790445677151	0.0021618437174326
102173493	'CDH11'	mRNA	-1.02151413269645	6.820948945583E-4
102173496	'DMPK'	mRNA	-0.994600601901565	2.05902755806675E-5
102173497	'CPT1C'	mRNA	1.14214614670331	0.004995455027585
102173502	'ARHGAP23'	mRNA	-0.520741872728689	8.503659496511E-4
102173503	'LLGL2'	mRNA	-0.525839269444572	0.0018649784200859
102173506	'LOC102173506'	mRNA	2.89461495915046	9.39669811840037E-6
102173510	'SEMA3B'	mRNA	-0.963723231029328	0.0017226133298785
102173513	'ZFAND2B'	mRNA	-0.575851638801567	0.0054623537366976
102173517	'NDC80'	mRNA	0.732440608673177	0.0093452260303644
102173518	'LOC102173518'	mRNA	-0.907863159673359	0.0392243594429191
102173520	'MALT1'	mRNA	0.999199267428555	0.0020961988533654
102173524	'C25H16orf45'	mRNA	-2.71551793572956	4.153637132744E-4
102173526	'MARCH5'	mRNA	0.566051277199209	0.022294290386565
102173528	'KIAA1456'	mRNA	2.44191418190272	3.67947696379696E-5
102173529	'RAB19'	mRNA	1.56038475338413	0.0204124708730444
102173532	'TMEM254'	mRNA	-0.560653586502503	0.0402969314121721
102173533	'ACSS3'	mRNA	-1.46133557026898	2.89000425900707E-8
102173549	'NSMF'	mRNA	-0.599616170297675	1.520291884253E-4
102173562	'LOC102173562'	mRNA	0.716480434625398	4.77827018503761E-13
102173563	'ADGRV1'	mRNA	-1.39149839364564	0.0012569964925312
102173571	'AP3B1'	mRNA	0.42992732349506	0.0194911088605265
102173579	'TUBGCP3'	mRNA	-0.800340289006299	2.49564758779355E-8
102173580	'C13H20orf196'	mRNA	1.11419079802978	0.0011701431143803
102173592	'TSEN15'	mRNA	0.815440222276842	2.600081361992E-4
102173595	'LOC102173595'	mRNA	-7.74460742485207	7.720984073134001E-11
102173599	'GOSR1'	mRNA	0.482519131904202	0.0056341458935002
102173607	'LOC102173607'	mRNA	4.68236045374807	0.0069834818574541
102173610	'GHSR'	mRNA	-4.03770654300109	0.0019504485773401
102173620	'CREG1'	mRNA	0.66350541794681	0.0112063408766808
102173629	'PDZK1IP1'	mRNA	1.45418780319994	2.06432963322466E-6
102173634	'GPNMB'	mRNA	0.70131095866958	0.0315111901120846
102173635	'EDRF1'	mRNA	0.561338771052065	1.219183245906E-4
102173644	'ADIPOR2'	mRNA	-0.927866524323421	1.4310414933388902E-9
102173647	'PPM1K'	mRNA	1.12471279179022	0.0099558265045268
102173648	'LOC102173648'	mRNA	0.984798309253318	0.02601894056411
102173651	'PLVAP'	mRNA	-1.28416277496791	1.38833907712053E-6
102173654	'MISP3'	mRNA	1.30816736260351	8.274588596923E-4
102173666	'MRPL33'	mRNA	1.8868940450754	1.67262655007901E-13
102173668	'LOC102173668'	mRNA	-4.71565454758925	0.0034091798183986
102173676	'FMO2'	mRNA	-0.77953802489512	0.0110976422562581
102173679	'POP5'	mRNA	1.06512748249015	3.10360447387659E-5
102173682	'KIRREL2'	mRNA	3.63275231180046	0.0174503259605631
102173685	'PER1'	mRNA	-1.23443673975216	1.02481956098122E-7
102173687	'LOC102173687'	mRNA	1.316002596139	5.19972739789844E-6
102173689	'LOC102173689'	mRNA	-8.75302827480896	1.02296941049343E-13
102173690	'TRIM59'	mRNA	1.16167113006655	5.279270745565E-4
102173692	'CPA3'	mRNA	2.23408309527113	2.6805961975127E-8
102173695	'IL17RB'	mRNA	2.02170428632266	4.88902033619949E-6
102173700	'SRF'	mRNA	-0.426263746942104	0.0384622101199515
102173701	'AUNIP'	mRNA	-1.13005645716595	0.0315111901120846
102173702	'LOC102173702'	mRNA	2.73707709369062	4.2614159289893E-8
102173713	'PLEKHA1'	mRNA	-0.537670568525009	0.032742664852169
102173714	'C4H7orf31'	mRNA	-7.04816038915345	1.84120667637618E-8
102173715	'HUS1'	mRNA	1.02350163710702	2.12903411282735E-5
102173718	'ARHGEF25'	mRNA	-0.702952809012433	0.0366898429225891
102173725	'PROM1'	mRNA	1.28144650721023	0.0147110981604681
102173733	'FBN3'	mRNA	-1.74487364600338	1.40769694371537E-8
102173738	'LOC102173738'	mRNA	-5.44996877626468	6.936272881664E-21
102173751	'GCC2'	mRNA	0.499017706325881	0.0125395543341773
102173761	'LOC102173761'	mRNA	4.2093192071904	0.0266827739544297
102173762	'FAM65C'	mRNA	-1.47793783794159	1.61203778514237E-6
102173771	'NQO1'	mRNA	1.10333961510723	0.002569059745014
102173774	'MED25'	mRNA	-0.456059182055574	0.0056850222572608
102173781	'SRCIN1'	mRNA	-0.747229887102119	0.0134502792699677
102173782	'TSEN54'	mRNA	0.412108678471106	0.0286187767688417
102173786	'FAH'	mRNA	-1.88080455329493	2.86261934174159E-5
102173802	'ZNF532'	mRNA	0.73371712910844	0.001499850748456
102173805	'NDE1'	mRNA	1.07207423955171	7.30391472540094E-14
102173808	'CDCA8'	mRNA	0.974888147573831	4.00726934537352E-5
102173818	'SIPA1'	mRNA	-0.915072868004891	0.0061157810801947
102173824	'GDPD2'	mRNA	1.98283669845051	3.6109388609678E-8
102173830	'LOC102173830'	mRNA	-3.49583084470542	3.18101451267261E-6
102173834	'LOC102173834'	mRNA	-3.1135511000032	0.0014551844156254
102173835	'CCDC94'	mRNA	0.55715635062372	0.0037232788807806
102173857	'FNBP1'	mRNA	0.911038760825555	1.14653412639948E-6
102173859	'LOC102173859'	mRNA	-5.11992051131707	0.0026009213940565
102173871	'C16H1orf21'	mRNA	-0.347291996159361	0.0330494465989541
102173874	'PISD'	mRNA	0.721460479755224	0.0100976253100718
102173882	'METRNL'	mRNA	0.500664054540678	0.046252139411003
102173886	'MUC13'	mRNA	1.69937528083891	0.0210197664118701
102173888	'CHD2'	mRNA	1.31329162096841	5.6157378514893305E-25
102173893	'ACMSD'	mRNA	-0.958955196748422	0.0174486370142835
102173895	'EFCC1'	mRNA	2.18945516838122	5.739373233862E-4
102173901	'LOC102173901'	mRNA	-5.76928454749491	1.12331383137579E-5
102173902	'DTNBP1'	mRNA	0.543278781260035	0.0140546843947201
102173906	'MROH7'	mRNA	-4.04768126719862	5.653124186386271E-9
102173919	'RPS26'	mRNA	1.51657520055422	1.59768153758386E-26
102173924	'OCRL'	mRNA	0.504222149150381	0.0113673806347225
102173932	'LOC102173932'	mRNA	-1.13100478104601	0.007339876257512
102173946	'SEC61A2'	mRNA	-1.03652608286614	1.7754137178807598E-11
102173947	'SYNDIG1'	mRNA	-1.31114927763431	0.0219016080186618
102173950	'GRHL2'	mRNA	0.518583259647888	0.0249038027884437
102173955	'LOC102173955'	mRNA	1.38220139521737	0.0335825565163938
102173958	'MLEC'	mRNA	0.603917719512979	0.0085010987979205
102173959	'FUK'	mRNA	-1.65844068563867	1.14377095942157E-13
102173964	'LOC102173964'	mRNA	0.481107251455316	0.0137186727808271
102173970	'UBXN7'	mRNA	0.891320097471783	0.0029940993747264
102173972	'NMB'	mRNA	-2.62522080517757	4.57108655369405E-5
102173973	'PML'	mRNA	0.780311422078275	6.822612554658E-4
102173989	'TBC1D24'	mRNA	0.474192720576482	8.62780763634E-4
102173992	'LOC102173992'	mRNA	1.56880930988468	8.577346356544E-5
102173996	'GOLGA7B'	mRNA	0.682688559198908	9.562161323682E-4
102174005	'FOXRED2'	mRNA	0.591116741750789	0.0466226331193437
102174010	'LOC102174010'	mRNA	-5.35324698546653	0.0028129376786899
102174015	'KANK3'	mRNA	-0.616697799419447	0.0496973435335479
102174028	'SLC18B1'	mRNA	0.813376625757892	6.53933849684266E-5
102174032	'LOC102174032'	mRNA	-2.77817981120262	8.1686492862687E-17
102174036	'LOC102174036'	mRNA	-1.13759476658202	1.656855281831E-4
102174038	'LDAH'	mRNA	1.26114306550187	6.057502860265031E-9
102174044	'LOC102174044'	mRNA	6.01350929785258	6.72957670657182E-13
102174046	'WDYHV1'	mRNA	0.423543694723933	0.0440153049265422
102174049	'ZC3H12C'	mRNA	1.88557214844981	1.69094898878055E-5
102174054	'CDH5'	mRNA	-0.983470165919332	0.0027546339931171
102174056	'VRK3'	mRNA	-0.805824973568406	3.045528394118E-4
102174058	'CCT6B'	mRNA	2.72010375873392	1.038270564721E-4
102174060	'DOC2B'	mRNA	-1.37840952951725	0.0010849814319835
102174066	'CASKIN2'	mRNA	-1.27377191999358	2.24289096951784E-12
102174070	'CDV3'	mRNA	0.671016648881433	2.587164047406E-4
102174071	'LOC102174071'	mRNA	-9.06675549496598	1.3244357837851901E-15
102174072	'CMC1'	mRNA	0.930584706650411	2.86232805161631E-6
102174077	'ISG20L2'	mRNA	-0.386779422838103	0.044807037315398
102174081	'LOC102174081'	mRNA	-2.03557167533457	1.88025278496243E-5
102174092	'RTKN2'	mRNA	1.74789588645171	2.091928976436E-4
102174096	'RELA'	mRNA	-0.61834090975993	0.0061262071462703
102174105	'ARHGAP6'	mRNA	-0.970716365540599	0.0394336157028698
102174116	'NR2F1'	mRNA	-1.11986284976022	0.0030514218841207
102174119	'SLC39A14'	mRNA	0.990665330732447	5.618805815683E-4
102174120	'SYK'	mRNA	0.852303833753531	9.15752101274852E-8
102174127	'LTK'	mRNA	4.51269481058238	0.0028225331244154
102174129	'COQ4'	mRNA	-0.725721268965266	0.0082277335858377
102174133	'PIGU'	mRNA	-0.590068574562839	9.753594213069E-4
102174142	'DNAJC16'	mRNA	0.819262454210398	9.837017055676E-4
102174147	'PRR14L'	mRNA	0.852498772123989	0.0230739481088682
102174153	'LIG1'	mRNA	0.873541207537734	4.153637132744E-4
102174156	'GLP2R'	mRNA	2.66795290667503	0.0339867025270805
102174161	'HEG1'	mRNA	-0.869783483278912	3.18917400674768E-5
102174164	'CHAF1B'	mRNA	0.530631491906512	0.0032630710839286
102174167	'POLR2D'	mRNA	0.888267366171094	1.88407783851005E-5
102174170	'LOC102174170'	mRNA	0.642363953439852	0.0145402525835923
102174171	'TFEB'	mRNA	-0.659990492970367	2.199866188268E-4
102174176	'USF1'	mRNA	-0.404290800658989	0.0472990885005625
102174179	'IFI44'	mRNA	2.28603325248	3.571348569023E-4
102174180	'MOB3C'	mRNA	0.472507873849162	0.0120467225620931
102174191	'DTX3'	mRNA	-0.48674866017255	0.0132607176085463
102174192	'SUOX'	mRNA	-0.75449007385936	4.372010320353E-4
102174199	'SYN1'	mRNA	1.334349753997	0.0401378768892424
102174202	'LOC102174202'	mRNA	3.46008969011821	8.179444040035E-4
102174206	'PIGO'	mRNA	-0.586282194225274	4.71369353201888E-6
102174208	'TRAPPC3L'	mRNA	-1.25838934471935	0.0060219090831146
102174220	'NUDT5'	mRNA	0.586129176625572	0.0116794327313849
102174223	'CHGB'	mRNA	5.08409799039748	0.0106382720559936
102174231	'FAM180B'	mRNA	1.35224047118332	0.0213883001283969
102174246	'SEC11A'	mRNA	-0.336555243097088	0.0256014764455879
102174254	'ZNF76'	mRNA	-0.512619635702987	0.0052047762779537
102174260	'MEF2D'	mRNA	-0.54906348006719	0.0020094009801218
102174263	'KCTD5'	mRNA	-0.647653390060909	0.0087409837194363
102174265	'FOPNL'	mRNA	0.476551291531022	0.0069479044971548
102174267	'ZNF853'	mRNA	1.22871590833138	0.0092118333751884
102174268	'PDGFA'	mRNA	-0.505446033487826	0.0486884975369088
102174269	'HJURP'	mRNA	1.57188194009294	2.20106577497E-4
102174270	'KIF11'	mRNA	1.03374902038145	0.0104550828814286
102174271	'TMEM106B'	mRNA	1.17150617976701	1.68420148315202E-5
102174272	'LOXL4'	mRNA	-1.1901807319805	0.0315111901120846
102174281	'PACSIN2'	mRNA	-0.362038299930258	0.0305389711181264
102174294	'TJP3'	mRNA	-1.03046415468644	3.522008790058E-5
102174318	'BCAS4'	mRNA	-1.44794652729975	1.06071265168307E-6
102174326	'CMTM4'	mRNA	1.0859010047583	6.12750185607614E-8
102174334	'CISD3'	mRNA	0.591497007616306	0.0386778574774446
102174342	'G2E3'	mRNA	1.21846271471898	0.0034303950407211
102174343	'CTDSPL'	mRNA	0.701074939005312	1.147077886726E-4
102174344	'GNAT1'	mRNA	2.93203963378773	1.7080371396494E-6
102174353	'RPE65'	mRNA	-6.32192571651258	3.33355945368834E-5
102174360	'BRAF'	mRNA	0.933247848546085	0.0024252008333293
102174365	'PANX1'	mRNA	1.06017588810496	2.60591824299422E-7
102174369	'TSC22D3'	mRNA	-0.659396409969812	0.0400259035177911
102174376	'TSPAN7'	mRNA	-0.677861380317583	0.0061802796583354
102174379	'PALM3'	mRNA	1.01373290036747	0.0051298462699276
102174381	'SIRT6'	mRNA	-0.721589756176131	0.0242990018033734
102174387	'LOC102174387'	mRNA	4.35806685299975	2.78108245841737E-6
102174391	'FAM167A'	mRNA	-0.732454186006719	0.0197413047460789
102174393	'FAM46A'	mRNA	1.30314099095314	6.19730055366457E-5
102174394	'LYRM2'	mRNA	1.5877065454403	8.090027601102661E-10
102174402	'MTRF1'	mRNA	1.4424731570298	1.641162707339E-4
102174403	'CLDN10'	mRNA	-0.92479682599382	0.0032883240019505
102174407	'C14H8orf82'	mRNA	0.67443632106671	0.0042653866144883
102174409	'DGAT2'	mRNA	0.450863423352195	0.0464598786635881
102174419	'CSNK2A2'	mRNA	-0.525504910665983	0.0054734010987493
102174421	'LOC102174421'	mRNA	-7.46696694364972	4.83369676557331E-6
102174424	'SPAG7'	mRNA	0.627207353234903	0.0370084093785727
102174441	'CCDC12'	mRNA	0.398136995000506	0.0091009262602239
102174442	'LOC102174442'	mRNA	0.414936803633139	0.0322431800963583
102174443	'TMEM57'	mRNA	0.387779603691414	0.0064257689138026
102174444	'LOC102174444'	mRNA	1.73282436424001	9.040403284028E-4
102174462	'KLC2'	mRNA	-0.488140422224276	0.0014658036371731
102174470	'LOC102174470'	mRNA	3.52634040244379	0.010199027954233
102174471	'LOC102174471'	mRNA	3.30758067458534	6.43824284988595E-5
102174473	'DSE'	mRNA	-0.959154023048705	2.18133877663023E-8
102174477	'C10H14orf119'	mRNA	-0.41776913243444	0.003266805319087
102174488	'ENTPD6'	mRNA	-0.811867009758297	1.045336310875E-4
102174491	'LY6E'	mRNA	-2.54580811507869	1.59894595135876E-6
102174494	'MRVI1'	mRNA	-1.35030981063428	1.78513689511956E-5
102174509	'TMEM50B'	mRNA	0.550247491453207	0.0446194054050119
102174514	'BAG5'	mRNA	0.517167780627947	0.0056231744871346
102174516	'AZI2'	mRNA	0.351092214891652	0.0315111901120846
102174518	'PPARD'	mRNA	-0.658636036596484	1.008064769988E-4
102174520	'PTPRU'	mRNA	-1.17019859871207	1.924767310643E-4
102174529	'LCMT1'	mRNA	0.555788687911334	0.0203407955290329
102174539	'BBIP1'	mRNA	1.37666140383957	8.855952978468529E-11
102174541	'IGFBP3'	mRNA	-1.04026776431847	3.75503900524188E-5
102174547	'ATP6V1E1'	mRNA	0.54048965364407	0.0045702365382708
102174550	'MOB1B'	mRNA	0.905318914254663	0.0051882100553893
102174559	'PIP5K1C'	mRNA	-0.867669474224056	0.003266805319087
102174570	'BAAT'	mRNA	2.62875126681011	1.422916375109E-4
102174574	'GNB5'	mRNA	-1.16275140150592	3.34666947112044E-5
102174576	'PROM2'	mRNA	0.625138891347004	1.10465245953884E-6
102174581	'SYCP2'	mRNA	-4.49607543372205	4.192520295869E-4
102174587	'FAM72A'	mRNA	1.58665251272377	0.0136438179151307
102174589	'POLE'	mRNA	0.812164603735463	0.0051388044811977
102174594	'LOC102174594'	mRNA	1.20258492471991	0.0034345898639724
102174595	'NAT9'	mRNA	1.16516238711075	6.59882721522105E-6
102174609	'MATN1'	mRNA	-2.21599056818025	0.0058460809814786
102174610	'MREG'	mRNA	0.823794498043148	0.0251690989135519
102174613	'LOC102174613'	mRNA	-4.95588522444891	3.81933300049426E-7
102174617	'EXTL2'	mRNA	1.37062239454781	5.187833759479E-4
102174630	'FAM186B'	mRNA	1.12111596489906	0.014974079139718
102174631	'HEPHL1'	mRNA	1.09374741555949	0.0244630828172836
102174634	'AP5B1'	mRNA	-0.575694744686826	0.0487113494486374
102174636	'SOX5'	mRNA	1.53963662515457	0.0037965478132303
102174639	'LOC102174639'	mRNA	-2.47172116594233	0.0070978065925255
102174640	'KIF4A'	mRNA	0.652366589245702	0.0122055853433337
102174647	'LOC102174647'	mRNA	5.16490182742045	3.12654179747159E-16
102174654	'SLC4A9'	mRNA	-0.698278347273773	0.0313243380264063
102174655	'SGCD'	mRNA	-1.25175214903866	2.258153363958E-4
102174659	'C8H9orf84'	mRNA	3.55787709008843	0.0026860877091415
102174664	'LOC102174664'	mRNA	3.47939847639872	5.81651701695249E-5
102174669	'RGCC'	mRNA	-0.827831321456763	0.0029737287162096
102174691	'ENO3'	mRNA	1.1383524925559	0.0137429418215572
102174698	'MUC20'	mRNA	-1.90679662227487	0.0095340921107359
102174699	'TNIK'	mRNA	1.33664277927596	2.199866188268E-4
102174706	'CACNA1D'	mRNA	-1.6333532183765	8.71893226851649E-5
102174707	'COPG1'	mRNA	-0.370826963739043	0.0336963873995834
102174708	'LOC102174708'	mRNA	3.30738294628716	0.0163412244704566
102174709	'PRICKLE4'	mRNA	-2.15183451275993	2.49809530569866E-12
102174714	'PPP4R1'	mRNA	-0.33830804655685	0.0427611901397638
102174717	'UPP1'	mRNA	-3.6038013082136	1.50439368983068E-5
102174718	'PTPRE'	mRNA	0.845321817292616	0.0108086005301202
102174732	'PGM2'	mRNA	0.935306294404676	0.0187410129554104
102174734	'APEX2'	mRNA	-0.471348593080675	0.0045534197963705
102174737	'CERS4'	mRNA	-1.07003750395303	1.4324939519091799E-11
102174738	'LOC102174738'	mRNA	1.42800380045596	1.36867705692612E-5
102174741	'EYA4'	mRNA	2.17351809860124	0.0319470446381404
102174756	'GDI2'	mRNA	0.404450815962583	0.0010408736454735
102174757	'MCM8'	mRNA	1.4979317615392	0.0238353790765044
102174762	'LOC102174762'	mRNA	-1.09550901560319	1.065677115641E-4
102174764	'DPAGT1'	mRNA	-0.97592059642922	2.49053577084383E-11
102174768	'PTPRJ'	mRNA	1.21409977656085	8.45244947355494E-6
102174772	'DDX19A'	mRNA	0.419560859802554	0.016556137155316
102174783	'OSBPL6'	mRNA	-0.808198998454649	2.141102267207E-4
102174787	'OPRD1'	mRNA	1.89419845090555	0.0323309169324262
102174828	'ZNF414'	mRNA	-0.711105693959343	9.222919528493E-4
102174833	'MECP2'	mRNA	0.477730999132475	0.0013152246937061
102174834	'LOC102174834'	mRNA	7.39431083400949	4.636258955930671E-9
102174838	'LOC102174838'	mRNA	-2.7259676776241	0.0178581313424499
102174841	'LOC102174841'	mRNA	1.56264575717205	0.0023128442466378
102174847	'BCL2L10'	mRNA	-4.07595574572372	0.0055381568816825
102174848	'TSHR'	mRNA	2.4524713707032	0.0336250035213541
102174855	'EDN3'	mRNA	-2.10363623684665	0.0011714177309364
102174858	'SPIDR'	mRNA	-0.739855563179649	0.0059878540888971
102174861	'UVRAG'	mRNA	0.5668534809654	0.0215448494516506
102174870	'LOC102174870'	mRNA	-0.46280871038639	0.0245330622087557
102174871	'CA4'	mRNA	2.87963036785151	0.0320310864884273
102174872	'MYO1C'	mRNA	-0.681470983942899	0.0060487430549272
102174874	'STAC2'	mRNA	0.805885673466221	0.0012569964925312
102174878	'ST8SIA2'	mRNA	-1.69289750312193	1.86573685815751E-6
102174881	'TTC3'	mRNA	0.466776308308831	0.0232374477870708
102174883	'MYD88'	mRNA	0.565333580080526	0.0206509378348981
102174886	'ATG9A'	mRNA	-0.725861289116027	0.0164535129394152
102174887	'MECR'	mRNA	-0.35952871395168	0.0291168525272186
102174889	'PECR'	mRNA	1.19657569307668	0.0075355295923197
102174898	'WBSCR17'	mRNA	-0.589281390654705	0.0311754720306881
102174901	'HBP1'	mRNA	-0.29499121716778	0.0464582060468022
102174908	'VSTM5'	mRNA	0.578888753644926	0.0466144230362887
102174917	'UBE2D3'	mRNA	0.338145185473291	0.0045954060189444
102174924	'LOC102174924'	mRNA	1.11180380270799	0.0083009816496372
102174930	'AIFM3'	mRNA	1.63749126976219	0.0402108757492398
102174943	'AIF1L'	mRNA	1.47109948587189	1.766817787196E-4
102174951	'ZNF706'	mRNA	-0.486767946997537	0.0164328177502389
102174958	'C16H1orf158'	mRNA	-2.17372917536828	2.562885340424E-4
102174961	'FZD10'	mRNA	0.858401364369291	7.84056060237621E-5
102174972	'CARD14'	mRNA	-0.726546293979549	0.0291276090648205
102174986	'ABCC10'	mRNA	-0.806466769818761	1.365646230091E-4
102174992	'AQP8'	mRNA	6.61479447798424	2.09981541443279E-7
102174995	'RSL1D1'	mRNA	0.494007941852984	0.0339250214041659
102174996	'EXOC6'	mRNA	0.528352464322779	0.0297800686527873
102175008	'LOC102175008'	mRNA	-1.77952036948549	0.0334877755825035
102175013	'WDR19'	mRNA	1.22670402466553	1.37950652400677E-6
102175015	'DCK'	mRNA	0.815922116512928	0.0058514344234556
102175019	'CCAR2'	mRNA	-0.349215309054503	0.0143582276261352
102175028	'DACT1'	mRNA	-0.615836076571056	0.046090214757797
102175033	'CCDC121'	mRNA	-1.23353040791454	0.0294001425551079
102175034	'GFPT1'	mRNA	1.03871841563249	0.0284105764168336
102175035	'PCDH9'	mRNA	-1.98686549807731	0.0488776961062663
102175036	'LOC102175036'	mRNA	-2.65067476166305	2.75872876553817E-7
102175041	'LOC102175041'	mRNA	5.51333686450228	5.2104517536E-4
102175054	'KRT36'	mRNA	1.11231217394488	0.0010939318574139
102175055	'LOC102175055'	mRNA	-4.74033854544737	0.0091274000345907
102175063	'PMAIP1'	mRNA	-1.7190081985878	1.492058848594E-4
102175070	'LOC102175070'	mRNA	1.2733258629857	0.032936821447548
102175074	'GPATCH4'	mRNA	0.926624933024856	1.857686187418E-4
102175089	'CUTC'	mRNA	0.644044457016938	5.272006482518E-4
102175101	'LOC102175101'	mRNA	-5.38151226795126	7.20339765371236E-10
102175106	'SCD5'	mRNA	-1.33430133211449	9.24867376799326E-5
102175108	'LOC102175108'	mRNA	-1.25807824233309	0.0069255062945955
102175111	'MUC2'	mRNA	4.47689224809049	1.27060877657125E-16
102175116	'LOC102175116'	mRNA	0.893334111542248	0.0013170336236983
102175131	'GTF2A1'	mRNA	0.78111416524021	0.0273467802613846
102175134	'FAM161A'	mRNA	0.840120542263339	0.0095370671623058
102175139	'ATP9A'	mRNA	0.538348764713256	1.35034427368E-4
102175140	'MCM4'	mRNA	0.525919447595909	0.003188220201558
102175146	'SPSB1'	mRNA	-0.882404158389992	0.0121350394439218
102175148	'LOC102175148'	mRNA	-5.17214728550596	0.0044618249683588
102175156	'ZNHIT3'	mRNA	0.67561304530495	0.0079504788043118
102175159	'PFAS'	mRNA	-0.981222165979991	0.0027422908768243
102175167	'SPC25'	mRNA	1.33113407429314	4.63965970311012E-5
102175170	'TMEM50A'	mRNA	0.680039799826473	8.35187871550004E-8
102175171	'LOC102175171'	mRNA	0.745482250636828	0.008327053405549
102175172	'IGFBP2'	mRNA	-2.54863234455159	1.8589853349963602E-9
102175177	'LOC102175177'	mRNA	-3.14632621276792	1.88054400415771E-5
102175178	'MRPL37'	mRNA	0.773353102294042	1.721123567286E-4
102175190	'EEA1'	mRNA	0.914382232702272	0.0352764151084353
102175194	'HNRNPH2'	mRNA	0.53558348169471	0.0178155594424822
102175205	'LOC102175205'	mRNA	2.6349362237097	8.522227872775E-4
102175206	'CRKL'	mRNA	0.753906962026139	7.26093692221883E-6
102175208	'ABCA7'	mRNA	-0.473850156989728	0.0496611055024234
102175211	'SUSD1'	mRNA	1.12243581441285	0.0236989629562979
102175218	'LOC102175218'	mRNA	0.921964302892133	0.0035827069289826
102175220	'GGT7'	mRNA	-1.4494434754565	2.389316653567E-4
102175224	'ABCG4'	mRNA	-3.10412632538258	0.0141686746034463
102175225	'LOC102175225'	mRNA	4.14481460094194	1.83997345610506E-11
102175231	'AADACL3'	mRNA	-2.00136764997072	7.94772185638569E-7
102175232	'ABHD18'	mRNA	1.12400994616972	0.0340368260504984
102175260	'CAPZA1'	mRNA	0.473954808240108	0.0151346137910848
102175262	'EIF2AK1'	mRNA	-0.515096289061927	5.079365335703E-4
102175263	'LOC102175263'	mRNA	-1.68814976046084	0.002059236398766
102175268	'GLRX3'	mRNA	0.410783657271983	0.0122055853433337
102175270	'RBPMS'	mRNA	-0.88392691098016	0.0137146102425111
102175277	'CDKN1B'	mRNA	0.544074934832726	0.0254561943085045
102175278	'LOC102175278'	mRNA	-3.86082809412219	0.0166370781058179
102175294	'UBE3D'	mRNA	1.91531504957894	6.41543733985221E-18
102175299	'SRP14'	mRNA	0.550539610952311	7.31674604004638E-5
102175303	'SLC39A9'	mRNA	0.484118414262684	0.0174334997989958
102175314	'SULF1'	mRNA	-1.50586228477842	0.0013531038673459
102175322	'SLC10A7'	mRNA	0.675586651007142	0.0153880981443409
102175323	'GLG1'	mRNA	0.742451268059597	2.77278356931053E-9
102175327	'KRT35'	mRNA	1.02711534367815	3.383942551241E-4
102175330	'TTYH2'	mRNA	-0.625571875656487	0.0374005957658173
102175337	'FRMD4B'	mRNA	0.332593133851759	0.034100110706254
102175341	'DOCK3'	mRNA	-1.15761235633467	0.0011146211775558
102175349	'VAPA'	mRNA	0.300756185665399	0.0210197664118701
102175358	'LOC102175358'	mRNA	-6.36444613939529	3.10671146204203E-52
102175363	'MRPS33'	mRNA	0.444754264204117	0.0412536949026268
102175379	'WDR13'	mRNA	-0.519802675196221	0.0461489494933247
102175394	'DGCR2'	mRNA	0.942518256290505	6.14938076496693E-6
102175404	'ZNF618'	mRNA	0.874423620083809	0.033796680423729
102175408	'STON2'	mRNA	1.50833791399041	0.0062653925068359
102175413	'UCK1'	mRNA	0.892840751477352	2.1474661496772E-8
102175416	'NRSN2'	mRNA	-3.29047701577964	0.0469156516248259
102175424	'MAP1LC3C'	mRNA	1.844226095433	2.430766185695E-4
102175426	'PUS1'	mRNA	-0.757946942340115	8.15033797142462E-7
102175427	'LOC102175427'	mRNA	-0.491567357334816	0.0224011390897655
102175437	'GLOD4'	mRNA	0.843262016199807	2.09301828463239E-10
102175439	'SLC25A35'	mRNA	1.86426254407983	3.552067036172E-4
102175441	'MRPL58'	mRNA	-0.409469625892143	0.0456319480132386
102175444	'SLC22A13'	mRNA	2.70384619079526	3.99978037373661E-5
102175448	'RUNX3'	mRNA	-1.3546408800677	0.0202420001398517
102175449	'ICK'	mRNA	0.575280031451688	0.0135706603459078
102175451	'F11R'	mRNA	0.364592933072867	0.0213690576531195
102175452	'C3H1orf43'	mRNA	1.58662146129226	8.70493271149854E-33
102175460	'NPY'	mRNA	5.35503721561757	3.583681184443E-4
102175468	'NUDT4'	mRNA	1.04678868413809	7.97102623200802E-6
102175469	'LOC102175469'	mRNA	-2.73401210024138	1.13717916420298E-6
102175477	'SNAP29'	mRNA	0.425386593561963	0.011356511512338
102175482	'SNX30'	mRNA	0.810104116929934	0.0050882071121923
102175489	'SMAD9'	mRNA	1.20536214172502	0.0015970999512149
102175491	'LAMP1'	mRNA	-0.521636580792133	0.0330375109806473
102175493	'MYH7B'	mRNA	-1.11436076762495	1.8980091313894298E-11
102175494	'PPP1R16A'	mRNA	0.496386800074092	0.0047088893362313
102175498	'WNT11'	mRNA	0.980054283982786	0.0028225331244154
102175507	'C17H12orf43'	mRNA	1.09721161964186	2.49607629917224E-10
102175509	'ABCC11'	mRNA	2.96998058301874	0.0301726448397581
102175512	'LOC102175512'	mRNA	-0.7626774839079	0.0027063609835836
102175513	'STXBP4'	mRNA	1.04011887527052	0.0048591418521137
102175518	'HEXDC'	mRNA	1.03565130323916	1.55031451342265E-7
102175524	'SPEF2'	mRNA	2.35703712509471	1.838495724223E-4
102175526	'LOC102175526'	mRNA	-0.983078461503936	0.0335283689807186
102175529	'APCDD1'	mRNA	0.923440669534332	1.07121464528753E-7
102175533	'CYTIP'	mRNA	1.73689671586736	0.0010943517138566
102175536	'RPN1'	mRNA	-0.254924938026192	0.0187908160887068
102175561	'KIAA1644'	mRNA	0.735048874453694	0.00513444665984
102175563	'LRCH2'	mRNA	0.843082323834682	0.0290047468923324
102175572	'LOC102175572'	mRNA	2.56667329986459	0.0030216022291686
102175581	'HAUS4'	mRNA	0.806415367172288	1.6962288949937802E-9
102175586	'ANKRD39'	mRNA	-0.559605416392365	0.0028215082295002
102175592	'LOC102175592'	mRNA	-8.69280395607237	2.87943726970852E-22
102175595	'LYNX1'	mRNA	1.08468003421835	0.0030733963925617
102175606	'IVNS1ABP'	mRNA	0.765272015190274	4.694633245309E-4
102175607	'LOC102175607'	mRNA	1.26287976193477	0.0245330622087557
102175608	'ANAPC7'	mRNA	-0.367788122749701	0.0026860877091415
102175609	'FA2H'	mRNA	-2.5743470079504	1.40227577505672E-5
102175613	'KRT32'	mRNA	1.05568394854872	0.0036946569050234
102175623	'MAP3K2'	mRNA	0.967965036750614	0.0255953380697244
102175649	'AMHR2'	mRNA	1.94536463058276	0.0018636148666709
102175654	'PVALB'	mRNA	4.46864574594758	0.040458879078732
102175656	'GLA'	mRNA	-0.799568833723332	0.0306622751388198
102175661	'AWAT1'	mRNA	-4.09701165334046	5.19563213093529E-59
102175665	'NR2F6'	mRNA	0.42554986968438	0.0442336658890617
102175667	'MUC6'	mRNA	-4.50553578027154	0.0013009440563681
102175673	'ARL10'	mRNA	1.12202857114072	2.25051637958363E-6
102175676	'ZNF74'	mRNA	0.470945648409728	0.0065578476428418
102175684	'PEBP4'	mRNA	-1.76867390658624	0.0084976441982003
102175685	'NT5DC1'	mRNA	1.022081548716	0.0040946222679488
102175686	'TSPYL4'	mRNA	0.614914043348504	0.0093895336111495
102175687	'LARP6'	mRNA	-1.07211071111311	0.0044042604499775
102175692	'ADAMTSL2'	mRNA	-1.39950676384781	4.352238904552E-4
102175700	'KLHL12'	mRNA	0.419684069163016	0.0498249257606704
102175708	'LOC102175708'	mRNA	-1.74018570117872	0.009608952938576
102175710	'MRM3'	mRNA	0.880871891462184	7.60362381201145E-8
102175714	'CDR2L'	mRNA	-1.16375106176791	0.002992060102836
102175716	'MYO10'	mRNA	-0.44730135314026	0.0101295118379331
102175721	'TOPAZ1'	mRNA	5.96086329135487	1.419398842373E-4
102175724	'FZD5'	mRNA	0.707477148481098	0.0066523421596808
102175730	'VPS72'	mRNA	-0.570706374400152	9.90597751177203E-6
102175744	'ANAPC16'	mRNA	0.453131976925357	0.00513444665984
102175745	'KERA'	mRNA	-3.91710160076768	3.7835461658498E-15
102175746	'LOC102175746'	mRNA	2.57994266058868	1.13102169418999E-5
102175747	'DEUP1'	mRNA	2.16112676392766	0.0027418376888202
102175754	'PSAPL1'	mRNA	-0.963931431869682	0.0051348274289372
102175756	'STX10'	mRNA	0.806746890864601	0.0109970485895365
102175759	'LOC102175759'	mRNA	5.46021882965309	8.481200961335E-4
102175766	'SLC46A2'	mRNA	0.992861421404939	2.967460238304E-4
102175767	'UBE2J1'	mRNA	1.02366865470995	0.023505495166854
102175786	'PRDX6'	mRNA	0.505756246881938	0.0219113663998195
102175788	'TMEM132C'	mRNA	-1.4163208298307	2.84411836064574E-5
102175790	'LONP2'	mRNA	-0.364179187947348	0.0040026742951752
102175791	'GINS3'	mRNA	0.834970688694871	4.300534146754E-4
102175795	'LOC102175795'	mRNA	0.566674927154729	0.0031022064787317
102175802	'C1H21orf91'	mRNA	1.05575326698511	4.569104466275E-4
102175803	'MRPS27'	mRNA	0.809444725180802	4.59801254453259E-5
102175814	'SEC61A1'	mRNA	0.490157469999305	1.88557538762199E-5
102175815	'LOC102175815'	mRNA	1.02917637963645	0.0084118430727113
102175816	'CFB'	mRNA	-2.24417989615084	3.33355945368834E-5
102175824	'ERCC4'	mRNA	0.843126166291068	0.0083927999590153
102175833	'LOC102175833'	mRNA	-2.9501972812122	3.88005801427507E-12
102175839	'RPL39'	mRNA	0.545350693539703	0.031779792030689
102175845	'S100G'	mRNA	-4.50093934659264	0.0036350662133343
102175851	'XAB2'	mRNA	-0.447477852606749	0.0370084093785727
102175864	'MXD1'	mRNA	0.672701512988501	6.59882721522105E-6
102175866	'SLC15A1'	mRNA	-1.24256209892867	0.0371081003209646
102175867	'HSPA14'	mRNA	0.619659811265792	0.0062973423192566
102175872	'IMPA1'	mRNA	0.606444740677084	0.0012293415466335
102175882	'HMCN1'	mRNA	-1.04431561121176	2.85041627305937E-8
102175888	'PIGW'	mRNA	0.672290252392469	0.0029448915031297
102175890	'GP1BA'	mRNA	-2.14256122178822	3.128462487952E-4
102175891	'RANGRF'	mRNA	-0.757285375710987	0.0035111421456591
102175894	'COL8A1'	mRNA	-1.39877311225092	1.15997976322656E-7
102175905	'CCDC93'	mRNA	-0.515622126445015	0.0198746011746491
102175915	'WARS2'	mRNA	0.890994230832077	1.47404176717E-4
102175917	'RPUSD1'	mRNA	-1.22555688020427	2.87563013731963E-6
102175923	'PURB'	mRNA	0.81475133590719	0.0136834615268479
102175929	'B4GAT1'	mRNA	-0.576456915022133	0.0198200382455316
102175930	'NCF4'	mRNA	1.60055243547743	0.0028829598420518
102175936	'DGAT2L6'	mRNA	-0.942156273083435	0.0261723926948128
102175942	'SNURF'	mRNA	0.747574711640342	0.0048426548373991
102175954	'MED7'	mRNA	0.600134162260464	1.13557212674E-4
102175959	'LOC102175959'	mRNA	1.69992667865602	0.0011772308987977
102175963	'SUSD6'	mRNA	-0.705741082463467	0.0079679660520193
102175966	'FAM163B'	mRNA	-4.90433131302347	0.0046586362942713
102175968	'APCDD1L'	mRNA	0.934744780231982	0.0026027228673024
102175973	'VAMP4'	mRNA	0.485904027220581	0.002800776102616
102175975	'ADGRD1'	mRNA	-1.30536525822714	0.0254171290719435
102175979	'YIF1B'	mRNA	-0.884205343498002	6.168524749161E-4
102175986	'RILP'	mRNA	1.06704829777764	0.0311770986302326
102175989	'HID1'	mRNA	0.736812362132387	0.0038814940304132
102175995	'XYLB'	mRNA	-0.666532442736048	0.0062793309211597
102176002	'TMOD4'	mRNA	1.32325973278007	0.001516680673374
102176005	'TMC7'	mRNA	1.82633629029864	7.998265155446569E-16
102176008	'LOC102176008'	mRNA	-2.52069601975947	7.963054986118301E-10
102176011	'MRPS15'	mRNA	0.465109495282572	2.656180106163E-4
102176015	'LOC102176015'	mRNA	1.02767920766574	0.0331820925397947
102176022	'NUP37'	mRNA	0.637107736809187	0.0057730744299001
102176024	'LOC102176024'	mRNA	3.47627424350362	0.0347185956667158
102176026	'LDOC1L'	mRNA	0.709414823548267	2.95852964024E-4
102176029	'QDPR'	mRNA	0.879461375258785	0.0031477070956876
102176043	'FKBP15'	mRNA	-0.669921385961062	2.032502364469E-4
102176047	'BUB1B'	mRNA	0.853119569496725	0.0100699912755591
102176053	'UCN3'	mRNA	6.92438587788613	4.03171919986008E-7
102176054	'MMP24'	mRNA	-2.09317480109429	1.868438596933E-4
102176058	'LYVE1'	mRNA	-1.6119738885124	0.0497108179295856
102176062	'OSBP'	mRNA	0.639050724797141	2.026569281923E-4
102176072	'ARHGAP44'	mRNA	-3.41431068996129	3.76229321674035E-16
102176079	'C1H21orf58'	mRNA	-3.58980026548823	0.0029764947438612
102176082	'MGLL'	mRNA	-1.04525691808726	1.2664211111739401E-9
102176085	'C2'	mRNA	-1.96730143584199	9.85422995204109E-5
102176088	'UBAP2L'	mRNA	-0.499290233272443	1.638989610128E-4
102176098	'RAB21'	mRNA	0.521053898984276	0.0393885541775042
102176121	'AK3'	mRNA	0.72851692169236	0.0011017382332817
102176124	'RWDD2A'	mRNA	1.40227723644627	0.0014193121417053
102176125	'FRK'	mRNA	2.6192815805311	0.0012999267060827
102176128	'ICE2'	mRNA	0.993383183290925	0.0032594854827552
102176130	'MAX'	mRNA	1.32031910154106	1.68381574440709E-21
102176131	'STARD7'	mRNA	0.44982266105856	4.371629892439E-4
102176133	'LOC102176133'	mRNA	0.864443239913684	0.0013139478412971
102176155	'ADAT1'	mRNA	0.791134235491707	1.985623553151E-4
102176165	'AHSG'	mRNA	-3.72409097635728	3.62492197254783E-22
102176184	'NRN1'	mRNA	-1.78009736111382	0.0165591342690348
102176187	'CHTF18'	mRNA	-0.695364252959515	0.0078743807652968
102176195	'ZMIZ2'	mRNA	-0.762767444780784	4.751588616381E-4
102176216	'ABLIM2'	mRNA	1.99992251492108	1.37299626549058E-14
102176218	'LOC102176218'	mRNA	0.808951435597441	0.0128304136937556
102176219	'SNRPN'	mRNA	0.72142130050421	0.0208666334358135
102176229	'SRA1'	mRNA	0.906926958715935	2.40119113865055E-6
102176238	'AMBP'	mRNA	-6.3499971839832	0.0012013576841105
102176240	'GABRR2'	mRNA	3.07025384069004	0.017434064906648
102176244	'DBH'	mRNA	-2.82757719136468	0.0428165645736941
102176255	'B3GNT9'	mRNA	-1.02127548204802	0.0326780062448765
102176259	'LOC102176259'	mRNA	1.52891812710183	0.0305372352274787
102176260	'MMD'	mRNA	-0.502291941277352	0.0342233159746931
102176268	'OTOP3'	mRNA	-1.56916307875218	0.0020417662893292
102176273	'CPEB1'	mRNA	-1.52945205557999	0.002800776102616
102176275	'ACVR2B'	mRNA	1.16823772753842	0.0022806298813272
102176281	'ADAMTS4'	mRNA	-1.66996857904628	0.0240593259615992
102176282	'RHBG'	mRNA	1.4551620525271	0.025412298276917
102176284	'RAB12'	mRNA	0.376976090553169	2.379856629413E-4
102176291	'NCF1'	mRNA	-1.28472912131054	0.0251690989135519
102176293	'CEP55'	mRNA	0.961466042158329	0.010929891459411
102176295	'DGKB'	mRNA	-1.98001761563721	0.0218756780566854
102176301	'KIAA1549'	mRNA	0.537260953592641	0.0281252221419716
102176312	'CEP135'	mRNA	1.25257738156798	0.0213901227995871
102176337	'NAA16'	mRNA	0.999636273103089	8.73215874770917E-8
102176338	'TMCO3'	mRNA	-0.551997167204872	0.0055022529215395
102176340	'LOC102176340'	mRNA	-2.4081341986485	0.0012947347693584
102176341	'GINS1'	mRNA	1.77921363671481	1.62131867298138E-6
102176345	'MFRP'	mRNA	-5.0679843556431	5.092111868493E-4
102176346	'RNF141'	mRNA	0.871819927405801	0.0093733437189157
102176349	'GLYATL2'	mRNA	2.82629180300496	0.0084976441982003
102176351	'ANKRD45'	mRNA	2.14164339150144	6.5393451489373E-10
102176354	'LOC102176354'	mRNA	-4.12750978426002	0.0125627749148892
102176364	'LOC102176364'	mRNA	1.14588958716447	1.65926465674E-4
102176372	'ABTB1'	mRNA	1.54300581366244	7.09585915953142E-5
102176373	'EPB41'	mRNA	0.295370468284987	0.0119044044357431
102176382	'IL4R'	mRNA	-0.966359546437817	1.40227577505672E-5
102176408	'MED28'	mRNA	0.87672256732791	0.0014008388512642
102176415	'STAT5B'	mRNA	-0.472914099710029	0.0104685701482386
102176420	'HOMER1'	mRNA	1.31809577258038	0.0067656525216977
102176427	'FAM178B'	mRNA	2.93623028667634	1.30798341297487E-7
102176441	'TMEM123'	mRNA	0.920349838131442	0.0092561842227005
102176448	'TMEM9'	mRNA	0.70583991759928	0.0409359248976588
102176450	'RAN'	mRNA	0.490814548950018	8.77524618200164E-5
102176451	'BCAR1'	mRNA	-0.66025063196174	2.044654442889E-4
102176452	'NDRG4'	mRNA	-2.02950553727123	9.14873468673403E-10
102176453	'LOC102176453'	mRNA	1.98545786267483	3.447493819114E-4
102176456	'MRM1'	mRNA	1.13987348879122	1.584433685141E-4
102176461	'GFM1'	mRNA	0.598837962991489	0.0493035520842385
102176471	'FAM212A'	mRNA	-0.762167509589009	0.0402969314121721
102176476	'MAD2L1BP'	mRNA	-0.480218856812903	0.0153721470359083
102176479	'ZSCAN16'	mRNA	-1.68212517668133	1.3332711034655E-6
102176481	'YY1AP1'	mRNA	1.52161800298988	4.7731406763365706E-9
102176483	'FAM212B'	mRNA	-0.99903934779773	0.0059608221823493
102176486	'LMF1'	mRNA	-0.710517598626829	0.0012644459808247
102176487	'PKMYT1'	mRNA	0.756743317468333	0.0492175731531641
102176491	'TNRC18'	mRNA	-0.634804890901638	1.05191034559003E-8
102176496	'TROAP'	mRNA	0.711447956793923	0.0299143208156428
102176511	'SORCS2'	mRNA	-1.75306539049737	9.90597751177203E-6
102176515	'OCEL1'	mRNA	0.885574723834317	0.0355501216221976
102176516	'CPAMD8'	mRNA	1.60314635860961	0.0093452260303644
102176519	'NCLN'	mRNA	-0.381396488070906	0.0196839302842769
102176528	'ITK'	mRNA	-1.71681476991393	0.0066749706691584
102176530	'LOC102176530'	mRNA	-6.82305909467599	1.7849745655984799E-12
102176533	'IDNK'	mRNA	1.66772620888271	3.69369164959136E-6
102176537	'SRSF5'	mRNA	-0.644327043910169	4.25477039423244E-6
102176539	'SARDH'	mRNA	2.00075412488127	8.95904791923414E-7
102176556	'PLD2'	mRNA	-0.803933022172407	0.0349388117814192
102176557	'CWC25'	mRNA	-1.17854363093961	3.4770163408199296E-11
102176559	'OTOP2'	mRNA	-1.37129435910477	0.0198635973701788
102176567	'LOC102176567'	mRNA	0.442441277593064	0.0481160063659846
102176571	'KLHDC9'	mRNA	0.978305879507136	0.0382246978278402
102176573	'MAPRE2'	mRNA	-0.505686065747419	0.0480971977050704
102176575	'RTCA'	mRNA	-0.469792430234508	6.034258430434E-4
102176578	'KDELR2'	mRNA	0.368057914237359	0.0083355384103221
102176582	'IRF2'	mRNA	-0.745226463682189	4.065422141151E-4
102176584	'ZC3HAV1L'	mRNA	1.03235830565463	0.035862206360765
102176587	'ITGA5'	mRNA	-1.32901727554289	0.0042777271527586
102176591	'MRPL51'	mRNA	0.551415713348313	0.0032564676020515
102176596	'ARSE'	mRNA	1.61713293130121	2.1057942917475E-6
102176599	'NMRK2'	mRNA	-2.41740807883241	0.0041372882594387
102176601	'FLNA'	mRNA	-0.654581760579236	0.0426313456334865
102176608	'CLDN20'	mRNA	1.74186731890099	0.0193393692095983
102176620	'TFDP1'	mRNA	0.540526030328811	1.179941056062E-4
102176626	'ENPP2'	mRNA	-0.789943070457359	0.0042035519891163
102176634	'PDP2'	mRNA	1.79528302083498	1.1211863699099402E-9
102176638	'ASIC2'	mRNA	-3.13323962109654	0.0057883790634629
102176651	'CHCHD6'	mRNA	-0.939530885234931	0.0089476775687125
102176659	'LDLRAD1'	mRNA	3.48475590352148	8.336371009838E-4
102176661	'LAMB1'	mRNA	-0.528434844078701	0.0318917546069697
102176665	'PCNX2'	mRNA	-2.37053856673782	0.005821506002762
102176668	'TENM4'	mRNA	-1.25264386804611	6.65383152070087E-5
102176682	'NCAPG'	mRNA	1.02473703384875	0.0031553548240001
102176690	'HS3ST5'	mRNA	2.68751207994152	0.0216165044701379
102176705	'PHF20'	mRNA	0.462541502479213	0.0060228230972639
102176709	'MRPL17'	mRNA	1.04172478953931	6.538683783356E-4
102176714	'PIGR'	mRNA	6.12430214948656	0.0027086853344888
102176726	'LOC102176726'	mRNA	0.763128858554717	0.0014219447822838
102176727	'CHAD'	mRNA	2.46670086620958	0.0044439653623803
102176731	'EIF5A2'	mRNA	1.14104743049935	0.0136249295401877
102176733	'AP3B2'	mRNA	-2.74700499185859	0.0317214278622885
102176738	'STK39'	mRNA	0.903819383791719	0.0014611840447846
102176739	'ZNF445'	mRNA	0.61647297173687	0.0182812940299757
102176747	'THEMIS2'	mRNA	1.85081396728549	2.12922204078942E-11
102176749	'LYRM4'	mRNA	-0.688802212916453	0.0024724150824761
102176758	'SLC29A4'	mRNA	5.01720269057397	3.24953660010002E-37
102176762	'CAMK2B'	mRNA	-1.09898025281456	0.0076894443161632
102176764	'LOC102176764'	mRNA	-8.34052290748349	2.54048930398068E-13
102176768	'WNT7B'	mRNA	-0.730471095948853	0.0232060801366755
102176777	'AFAP1'	mRNA	0.526477495838967	0.005903000471462
102176779	'NDN'	mRNA	-1.41252448756165	0.0017625878763882
102176789	'KRT74'	mRNA	0.713875949086212	0.0233051333196373
102176795	'IL33'	mRNA	1.23820999877529	4.261510609021481E-9
102176807	'AMPD3'	mRNA	1.04061716750348	0.0042621732543402
102176810	'USH2A'	mRNA	5.00860511226043	0.002299041978218
102176813	'INTU'	mRNA	1.36140048737928	0.0306622751388198
102176817	'KIAA0895L'	mRNA	-0.903575676317456	0.0149046421951814
102176829	'OTULIN'	mRNA	0.56393545257989	1.461641876478E-4
102176841	'NDUFV2'	mRNA	0.438940698197617	0.0112731970485307
102176847	'ZDHHC4'	mRNA	-0.563692381037663	0.0069829506244878
102176848	'P3H1'	mRNA	-0.886142296063399	0.0088056112039568
102176851	'MDFIC'	mRNA	0.714867762003488	0.03002642646553
102176856	'FAT3'	mRNA	2.36753460754549	0.0311754720306881
102176861	'RIMKLB'	mRNA	1.0135622327865	0.0028073545776402
102176870	'LOC102176870'	mRNA	1.09956665849467	0.0143222085236911
102176874	'ATCAY'	mRNA	-3.86481365931095	0.0026163146518123
102176878	'LOC102176878'	mRNA	4.37133502309332	5.77809634780283E-9
102176883	'BSPRY'	mRNA	1.21522039948657	1.20512921816748E-8
102176885	'PAPD4'	mRNA	0.979300715133239	2.9148317418599604E-20
102176887	'CD276'	mRNA	-0.815469972063648	0.0224456815455175
102176891	'TTC32'	mRNA	1.27483933932302	6.04481373956552E-6
102176895	'ACBD5'	mRNA	0.798501553900501	0.0035389395516173
102176897	'LOC102176897'	mRNA	6.02336500879447	0.0034689972815456
102176903	'PKIA'	mRNA	-1.57419368033428	5.70112035872067E-5
102176904	'DSCC1'	mRNA	0.521710913289614	0.0350161262432312
102176908	'NCOR2'	mRNA	-0.75810421451891	1.04591794913834E-5
102176910	'DHX38'	mRNA	-0.549702071753819	4.07997201232E-4
102176923	'TXNRD3'	mRNA	0.72775478620091	1.24141111242169E-5
102176927	'CD1E'	mRNA	-2.81932047654321	5.98778315289774E-12
102176935	'STEAP4'	mRNA	3.5208663912295	8.759667150457E-4
102176943	'TMEM109'	mRNA	-0.532214395617696	0.0169611837070417
102176946	'DRP2'	mRNA	-1.8959224334081	2.28454797441377E-9
102176947	'COL4A5'	mRNA	-0.331938428858082	0.0298690379018573
102176955	'LOC102176955'	mRNA	-0.693413973960177	2.466576547931E-4
102176956	'SPINK7'	mRNA	2.35025993794354	5.85300291729331E-6
102176965	'BNIP2'	mRNA	0.563457663437455	0.035839278856276
102176966	'ACTN1'	mRNA	-0.715694035173056	0.0083816041074838
102176973	'PCYOX1'	mRNA	1.18363195343781	2.4016143580547E-5
102176987	'PKP1'	mRNA	-0.588104484402857	0.0021090943224848
102177002	'NIM1K'	mRNA	2.47891228172206	1.85584940967534E-7
102177038	'LSP1'	mRNA	0.663683883148819	0.0288311528689695
102177047	'LOC102177047'	mRNA	2.69668468514715	0.0305582113093736
102177056	'CD14'	mRNA	-1.28720516572351	2.35319994518593E-5
102177066	'MYEF2'	mRNA	0.986022212885843	0.0163064094812836
102177067	'IRF2BPL'	mRNA	-0.42617942613571	0.0251723819392618
102177070	'ENOX1'	mRNA	-1.21683668006354	0.0050837181415947
102177074	'POLR2K'	mRNA	1.32866784849546	2.18621281832984E-8
102177089	'TMEM100'	mRNA	0.973042238987101	0.0027093511997145
102177090	'RTN4RL1'	mRNA	-2.20216049091233	1.71234306837239E-12
102177095	'CASC3'	mRNA	-0.34768867136966	0.0057964603364732
102177098	'BRIX1'	mRNA	0.526390886199577	0.0080270026860194
102177100	'ISG20'	mRNA	-2.73502336326791	1.69818127520086E-6
102177114	'DTNA'	mRNA	0.7879574678198	0.0153721470359083
102177118	'BEND5'	mRNA	-0.884432534984139	0.0357244831863259
102177125	'AGMO'	mRNA	-1.33941596762463	2.665128396467E-4
102177129	'UBN2'	mRNA	0.884297814888329	0.0300872106536319
102177131	'ATXN7L3B'	mRNA	0.489865596184413	0.001774327842423
102177135	'LOC102177135'	mRNA	4.49567624291322	5.68737829762412E-51
102177136	'HOXC8'	mRNA	4.24293050542962	1.72379279980774E-24
102177154	'MRPL54'	mRNA	1.10961399552976	1.26440777221578E-10
102177164	'PRSS35'	mRNA	-2.24292346448159	0.0027014407522066
102177166	'VTA1'	mRNA	-0.395866975734497	0.0215944466934827
102177170	'OSR1'	mRNA	-1.34585980808671	0.0078629179436287
102177174	'OPRL1'	mRNA	-1.94453883861197	2.24696288614421E-5
102177178	'ACER3'	mRNA	0.542138810322095	0.0037713380284704
102177179	'B3GNT6'	mRNA	1.44370102118244	0.0436946576063286
102177181	'STX3'	mRNA	0.663311941236446	2.656180106163E-4
102177183	'C17H22orf15'	mRNA	1.58223870030214	0.0224780411954854
102177185	'FAM98C'	mRNA	0.657528148362466	0.0017398803363828
102177187	'GRIN2D'	mRNA	-1.07669139498952	0.0099958101154315
102177195	'SENP5'	mRNA	0.611034767097117	0.026823091092508
102177198	'ERG'	mRNA	-1.04340339654902	0.0012644459808247
102177204	'NCL'	mRNA	0.464787113686523	0.0071611326659728
102177205	'PEX6'	mRNA	-0.52932032336946	7.695543042558E-4
102177213	'PNPLA8'	mRNA	-0.763200370402436	6.60066389969802E-6
102177228	'ZNF562'	mRNA	2.36676219992822	0.0217028887917569
102177245	'GALNT16'	mRNA	-1.09100355840397	0.0457940077023855
102177246	'NCAPH'	mRNA	0.615408447480814	0.002935609455957
102177258	'LOC102177258'	mRNA	-1.5487835890684	0.0115998755195602
102177274	'ARHGAP35'	mRNA	0.511879677185624	0.009903471970929
102177279	'ABCA5'	mRNA	1.5815234096549	1.06725087433976E-9
102177281	'ZNF131'	mRNA	0.991021304844749	0.0130513454597391
102177298	'KIAA0556'	mRNA	0.53964894328599	0.0026932135234806
102177299	'IFT22'	mRNA	0.779928556728706	0.0106748521648069
102177304	'ACSL5'	mRNA	-1.21503877889605	1.026595482088E-4
102177311	'ATL3'	mRNA	-0.599394379072209	0.0263961722370461
102177315	'FBLN1'	mRNA	-1.11867276860968	0.0452151710551387
102177328	'GNA11'	mRNA	-0.429140629229015	0.0015204075339761
102177329	'LOC102177329'	mRNA	1.63814194960923	4.99192332695029E-6
102177333	'LOC102177333'	mRNA	-2.05802287029449	2.59484303361196E-8
102177338	'LOXL2'	mRNA	-0.743024782644152	0.020224688756113
102177343	'MYO9A'	mRNA	0.591873922398569	9.693733624248E-4
102177346	'DGUOK'	mRNA	0.57580451081666	0.0352057011169481
102177347	'GALM'	mRNA	1.32796351643264	2.67606765786922E-14
102177358	'ERRFI1'	mRNA	-0.403727793450509	0.0234171379497521
102177363	'PSENEN'	mRNA	1.20191986135139	2.84302693643381E-8
102177364	'ELMO3'	mRNA	-0.48479050111692	0.0331051024011333
102177365	'MEGF8'	mRNA	0.514220343366302	0.0381187942783746
102177369	'YWHAE'	mRNA	0.352745790020861	0.0496611055024234
102177375	'RAPGEFL1'	mRNA	-0.464842006932346	0.0268136005285454
102177379	'LOC102177379'	mRNA	5.7669085240522	2.99953422788497E-6
102177380	'FSD2'	mRNA	-1.87302350304363	1.616429161743E-4
102177381	'VRK1'	mRNA	0.807629106785474	0.0059561979669104
102177396	'EIF4H'	mRNA	-0.639636675198763	0.0201569055257077
102177397	'STK40'	mRNA	-0.675398598040568	1.562551523463E-4
102177406	'IKBKB'	mRNA	-0.330042675580621	0.042813938953188
102177409	'FAM213A'	mRNA	1.02883625595748	9.88107525161749E-12
102177412	'HOXC9'	mRNA	3.01868204917378	1.28694387958585E-13
102177416	'TMEM151A'	mRNA	-4.52800570689405	1.3741042550206601E-24
102177423	'SRP72'	mRNA	0.438884949591965	0.0097382949093823
102177426	'GTPBP6'	mRNA	-1.73049708023603	8.670605774033529E-43
102177432	'IRAK1'	mRNA	-0.716983070592155	1.165134115924E-4
102177435	'APC2'	mRNA	-1.02346131147233	0.0085208120961931
102177438	'COL27A1'	mRNA	-0.59722142470929	0.0226718331290858
102177440	'LAMA4'	mRNA	-1.13123809602414	0.0010597854499246
102177449	'GAS6'	mRNA	-0.47726215707245	0.0380287933208252
102177460	'EIF3K'	mRNA	-0.595168120508074	3.334744459168E-4
102177465	'VMO1'	mRNA	-3.64589178007971	7.517118106189409E-11
102177467	'LOC102177467'	mRNA	0.40408845357823	0.041377871962924
102177473	'NCBP2'	mRNA	0.530937536799405	0.0073529549769129
102177477	'ETS2'	mRNA	0.653048385498531	0.0012243556876617
102177482	'NIPAL3'	mRNA	0.990603326346392	2.11043017209664E-5
102177489	'MPPE1'	mRNA	-1.45263487451198	4.36566745218941E-16
102177525	'RAD51'	mRNA	0.536799732036547	0.0453795263474282
102177529	'PPM1A'	mRNA	0.428232246527102	0.006793710263854
102177530	'ERH'	mRNA	0.28895340545422	0.0307914591724333
102177540	'DENND3'	mRNA	-0.662379973823636	0.03372828182197
102177544	'TAF2'	mRNA	0.758296822439937	0.002861355680965
102177549	'YOD1'	mRNA	0.398149160274318	0.0456584923854807
102177555	'KARS'	mRNA	-0.374861044073243	1.725229001513E-4
102177562	'MIS18A'	mRNA	1.87916986022874	1.81428120347599E-7
102177567	'HMGN1'	mRNA	1.53798884380651	4.44074089117531E-59
102177568	'HNRNPA3'	mRNA	0.446240037127703	0.0285978371569541
102177571	'SCTR'	mRNA	-2.2007471256157	0.0017224184810886
102177577	'FAM217A'	mRNA	1.69816163063795	0.0161850418812908
102177581	'LOC102177581'	mRNA	-1.14693715828651	4.35361040998689E-9
102177588	'ACADSB'	mRNA	3.59353981532693	9.954417164852E-4
102177598	'RTN3'	mRNA	0.319199598601937	4.789463576377E-4
102177600	'IFITM10'	mRNA	-3.84721907899833	2.017191752308E-7
102177602	'UPK3A'	mRNA	4.52511994940566	7.106852578827E-4
102177603	'POF1B'	mRNA	0.838251334153705	0.017015489346465
102177604	'LOC102177604'	mRNA	-4.07504532001162	2.245357737868E-4
102177611	'SMIM7'	mRNA	0.411116415098474	0.0269841690134844
102177613	'SLC35E1'	mRNA	0.389780765205738	0.0083647055702473
102177617	'ERICH4'	mRNA	-2.38636483058724	0.0135520400000447
102177620	'TMCO6'	mRNA	-0.771716030950803	6.495982859903E-4
102177624	'KIAA2026'	mRNA	-0.654752583895503	0.0201678188327122
102177626	'ENTPD4'	mRNA	0.771308754168564	3.00268609256796E-7
102177627	'KIF27'	mRNA	-0.717491346793122	0.0311986747834504
102177629	'TMEM268'	mRNA	0.989568654693856	3.00069127325753E-7
102177630	'SLC22A16'	mRNA	-1.54574302979668	0.0270564509225744
102177635	'TMED8'	mRNA	4.08079461236738	1.254807828839E-4
102177641	'LOC102177641'	mRNA	2.53950368791149	0.0487398937105572
102177650	'CES4A'	mRNA	-2.40568683361093	2.7830839514899002E-15
102177651	'FHOD1'	mRNA	-0.796150607832431	0.0096661652533825
102177657	'INPP5K'	mRNA	-1.16515290282078	4.71006488290363E-5
102177658	'MNT'	mRNA	-0.623867521213241	0.0073772037615494
102177665	'DTD2'	mRNA	0.821170720993374	0.0182406735744377
102177669	'GORASP1'	mRNA	0.70828991590982	4.815663460027E-4
102177672	'LOC102177672'	mRNA	-1.08479172815432	2.192249373485E-4
102177679	'POMGNT1'	mRNA	-0.515408638945629	0.0011819512555769
102177680	'LIMK1'	mRNA	-0.806057607456136	5.990809989446E-4
102177694	'CD6'	mRNA	-1.74239144938956	0.0016165245729199
102177708	'LOC102177708'	mRNA	-2.71872896500004	1.5925510646602E-33
102177710	'CACTIN'	mRNA	-0.346020399461319	0.0230694569861763
102177724	'KCNS3'	mRNA	-1.96441160664002	0.0037997839449353
102177729	'RNF24'	mRNA	0.835457253117419	1.53430637701662E-8
102177734	'MRPL13'	mRNA	0.401685347385766	0.0133846348188269
102177750	'PLCXD2'	mRNA	0.512319315810502	0.0053129620343107
102177756	'LOC102177756'	mRNA	-0.568742218553312	0.0341166302569391
102177762	'SRPK1'	mRNA	0.858645207967074	0.0015405068350183
102177764	'LOC102177764'	mRNA	1.51425381317629	3.46462716400596E-10
102177768	'CELF3'	mRNA	-5.09272219984843	1.16927964435463E-6
102177770	'ABCC1'	mRNA	-0.364057309491932	0.0282636725119597
102177781	'XKRX'	mRNA	0.586669229458551	4.749496404344E-4
102177782	'LGALS1'	mRNA	1.56504261413242	0.0062861452539623
102177794	'THG1L'	mRNA	0.59728056533132	4.783829957952E-4
102177798	'LOC102177798'	mRNA	-5.60366719459112	1.002922604252E-4
102177800	'SENP8'	mRNA	0.895854010050407	1.6709766585048E-5
102177803	'PLEKHD1'	mRNA	1.36310648820178	6.961352199509E-4
102177804	'KANSL3'	mRNA	-0.488893978000458	8.70686459951E-4
102177805	'KIAA1211L'	mRNA	-1.53027407551044	1.92785530675516E-16
102177806	'BCL11A'	mRNA	0.782539093134481	0.0331584195261334
102177814	'PTK2'	mRNA	-0.358129588913738	0.0257146245351662
102177815	'STMN2'	mRNA	1.62997352555161	0.0054673899322553
102177840	'WHAMM'	mRNA	0.436375834846368	0.0138339427214425
102177849	'AHDC1'	mRNA	-0.90259593297838	7.58899689816223E-6
102177850	'LOC102177850'	mRNA	0.65198892969875	0.0418468337692097
102177851	'RGS4'	mRNA	1.91313203207708	0.0040404238693674
102177855	'LOC102177855'	mRNA	1.26180937138422	0.0103330563813201
102177858	'LOC102177858'	mRNA	-10.6485058949785	2.3673753820299397E-22
102177860	'AP5Z1'	mRNA	-0.73283960998029	0.0013421390532273
102177864	'KAZALD1'	mRNA	-1.56482367728361	0.0120712636035076
102177883	'CHERP'	mRNA	-0.397815044439494	0.0058708762029504
102177893	'SMC2'	mRNA	1.4416115014795	3.449656540654E-4
102177894	'FAM229B'	mRNA	1.10147484436112	4.480982059976E-4
102177897	'PHF10'	mRNA	0.376845624253372	0.009094813017245
102177909	'LYPLAL1'	mRNA	0.698434912019894	0.0493783132627453
102177917	'CIC'	mRNA	-0.585420471617145	4.768259289622E-4
102177922	'CLUH'	mRNA	-0.390630117517152	0.0067198430940378
102177928	'PIGZ'	mRNA	1.71700645965948	5.47867177751098E-13
102177944	'STPG1'	mRNA	-1.27178174026256	0.0260710779680314
102177963	'FEN1'	mRNA	0.487501974550344	0.0138831186749612
102177976	'LOC102177976'	mRNA	-7.14135755557644	7.620096567502969E-69
102177979	'ADAMTSL5'	mRNA	-0.925377384541279	0.013658007722808
102177981	'AKNA'	mRNA	-0.933652632460522	5.76976535524683E-6
102177984	'GALK2'	mRNA	0.5613941712266	0.0415410977125943
102177986	'PKDCC'	mRNA	-0.902726538121993	0.0303696521808989
102177991	'RASA3'	mRNA	-0.995525108750948	0.0037935442355165
102177992	'PANK2'	mRNA	0.944735251646406	2.88967566310063E-8
102177998	'RRP8'	mRNA	0.880164741387744	0.0324523088473158
102178007	'TERF2IP'	mRNA	1.04092246560104	3.2913788211005104E-9
102178008	'KLK5'	mRNA	-1.28331327356052	2.1494748977003797E-11
102178013	'RFNG'	mRNA	0.77027497953308	0.0050642914838313
102178021	'ITIH4'	mRNA	0.940392205375183	0.0245330622087557
102178023	'SLC26A8'	mRNA	2.56101554258908	0.0393885541775042
102178036	'BNIP3'	mRNA	-0.778510768138313	2.88190621853658E-5
102178045	'CTSF'	mRNA	-1.09829575972726	6.80208490591762E-6
102178048	'NOX1'	mRNA	1.22446251615361	0.003402182932601
102178071	'ARHGEF39'	mRNA	0.543536267824094	0.0306622751388198
102178075	'HIVEP2'	mRNA	-0.931829949101726	0.0058316861006831
102178082	'FAM179A'	mRNA	-2.5412729635347	1.617353672763E-4
102178087	'MYL9'	mRNA	-0.721656756660283	5.578447238742E-4
102178088	'HEY1'	mRNA	-0.376994056039833	0.0162484116939989
102178089	'COL14A1'	mRNA	-1.19736502260283	0.0013549505229851
102178091	'ADM'	mRNA	-0.738689623492473	0.0401941686518548
102178100	'ANKRD11'	mRNA	0.586587324985443	9.106455693127E-4
102178109	'LOC102178109'	mRNA	-1.49157311107275	0.0043243204518201
102178111	'ETV5'	mRNA	-0.573918145291909	0.0254869808476814
102178120	'TAF12'	mRNA	0.515232296922398	0.0015999404191123
102178124	'PAQR6'	mRNA	1.01527646220241	0.0240395488198116
102178127	'CIDEA'	mRNA	-1.80684117948564	1.59604589883203E-11
102178129	'LOC102178129'	mRNA	1.9641194308006	1.02029986917005E-7
102178134	'LRRC42'	mRNA	0.861434100882397	4.82295093039466E-7
102178138	'SOSTDC1'	mRNA	-0.610751565873498	0.0305528638034052
102178141	'SFRP4'	mRNA	-3.96139267977146	0.0099841529454577
102178160	'WWC3'	mRNA	0.690871256153836	1.401357351707E-4
102178165	'THOP1'	mRNA	-0.417314581648121	0.0137117507546983
102178172	'EXTL3'	mRNA	0.858912158199849	3.496483361838E-4
102178181	'TSC22D1'	mRNA	-0.352899438139875	0.0053768170046626
102178183	'LOC102178183'	mRNA	-4.51870129234433	0.0082541002764694
102178187	'MTBP'	mRNA	-0.933220646859708	0.0019054088107958
102178216	'LIMS2'	mRNA	-0.86774445392307	0.0069255062945955
102178226	'CDK5R2'	mRNA	-2.57285375474804	0.0443292041346334
102178240	'TBXAS1'	mRNA	-1.73682692262991	0.0014257771018017
102178245	'HOXC13'	mRNA	0.663086850687525	0.0136080510909733
102178248	'MARK2'	mRNA	-0.998770972325417	1.8594247634861E-8
102178249	'SLC29A2'	mRNA	-0.872455049522889	0.0022424571320904
[truncated: 2,789 more rows]
