# Supplementary material for: Comparative Skin Transcriptomics Reveals Key Regulators of Cashmere Fiber Production in Inner Mongolian Goats
Source: Animals (Basel). 2026 Mar 16;16(6):927. doi: 10.3390/ani16060927 (PMC13023313; doi:10.3390/ani16060927)
Supplement: Supplementary file 1 [file animals-16-00927-s001.zip › Supplemental table S5 C vs P all DEGs in C compared to P.xls]

Gene ID	Gene Symbol	Type	log2 (C / P)	Qvalue (C / P)
100750234	'MANBA'	mRNA	-1.37849393847851	2.031214627537E-4
100846984	'BAX'	mRNA	-0.54398810116653	0.0061835522212609
100860749	'CAV1'	mRNA	-0.427103692409869	0.0428850528176541
100860750	'LPL'	mRNA	-1.94230623555125	0.0065202704146096
100860753	'RNASEH2B'	mRNA	0.592403437194003	0.0060049014811463
100860756	'OGN'	mRNA	1.04957651259747	0.022698435079132
100860757	'MMADHC'	mRNA	0.256850748333702	0.0459704595338828
100860759	'AMELX'	mRNA	-6.81607802250458	1.522756970126E-4
100860763	'SCD'	mRNA	2.50957294451877	4.3273106412731E-28
100860765	'GNAI2'	mRNA	-0.863115320175402	2.54847400111833E-5
100860770	'RSPO1'	mRNA	-1.17028540688166	0.0028712436772983
100860775	'TNNI3'	mRNA	1.56132378478682	0.0013111074093332
100860777	'RPL21'	mRNA	-0.361607963134576	0.0077030040854819
100860782	'NDUFS7'	mRNA	-0.629950212553992	1.195707716759E-4
100860783	'RPS18'	mRNA	-0.579347168956163	8.01282479190191E-7
100860788	'MAGED2'	mRNA	0.4189857427442	0.0220308065576791
100860791	'LGALS16'	mRNA	-6.43635251651655	4.512554283033E-4
100860794	'LEP'	mRNA	-5.23130399870181	0.0288461712555182
100860795	'FOXP2'	mRNA	-1.44300826993078	0.0143896365784302
100860798	'RAB14'	mRNA	1.04958405130756	2.03377816892574E-19
100860800	'SPARC'	mRNA	-1.6354672848279	2.33254510603881E-7
100860801	'LIPE'	mRNA	-0.706349022530925	0.0160680369150778
100860803	'URM1'	mRNA	-0.843831513085133	0.0080837108712182
100860804	'SAT1'	mRNA	0.475159028657736	0.0098488364594521
100860805	'SPP1'	mRNA	-0.99725153982413	0.0015283060752117
100860807	'KITLG'	mRNA	1.53505156467212	2.74610662576674E-10
100860808	'CD9'	mRNA	-0.750368802603477	6.90107065977089E-8
100860811	'CD81'	mRNA	-0.927393066893403	3.7139618520999204E-9
100860812	'IGFBP4'	mRNA	-1.42198454203353	1.87499894555242E-5
100860813	'LOC100860813'	mRNA	1.14725780209978	0.00461632463853
100860818	'RHOB'	mRNA	-0.714278342089128	0.001220083532749
100860821	'ALB'	mRNA	-5.10184341629981	0.0055181370965628
100860828	'COL1A1'	mRNA	-2.36290136583218	0.0028330232600827
100860830	'P97BCNT'	mRNA	0.36292362115501	0.0383105012573724
100860835	'CCNT1'	mRNA	0.626704887747682	6.5329611346184E-5
100860853	'ARG1'	mRNA	-3.16897963758203	0.0035928928774381
100860854	'ASL'	mRNA	-1.35252152793356	2.24836032930198E-6
100860855	'CAT'	mRNA	-0.895242967281814	4.8988494855E-4
100860857	'ABCG2'	mRNA	-1.40259887112618	4.30908160419056E-6
100860871	'PENK'	mRNA	2.92993536843625	2.40118872368782E-14
100860872	'GAPDH'	mRNA	-0.950868315797301	2.05595773795E-4
100860876	'RORC'	mRNA	-0.879022569586138	0.0083397402336948
100860879	'ASS1'	mRNA	1.47950775170118	8.09820495557725E-5
100860881	'SDHD'	mRNA	-0.515535173772081	0.0024879189903237
100860882	'PDIA3'	mRNA	0.535928781420183	1.69281816214488E-5
100860883	'ACTG1'	mRNA	-0.393567166246634	0.0109424563019313
100860888	'SOLD1'	mRNA	1.23681310316392	0.041472989612544
100860890	'HMGCS2'	mRNA	-1.68979117626495	0.0088382509724338
100860899	'CRISP3'	mRNA	4.99072304892535	0.0013978566835483
100860901	'LEF1'	mRNA	1.33389242671428	1.43752290733075E-6
100860903	'RPSA'	mRNA	1.36799214288077	9.46362096623659E-25
100860904	'AKT1'	mRNA	0.328247513687776	0.0141086974519421
100860905	'PTGS2'	mRNA	1.24005963193374	0.00814467724029
100860906	'NR1H3'	mRNA	-1.13352414303576	6.63534919899768E-10
100860908	'SREBF1'	mRNA	-0.677981241569933	3.8819056090589E-6
100860911	'SP1'	mRNA	0.503765715189559	5.570575701917E-4
100860912	'AGPAT1'	mRNA	-0.61296447431784	3.295473482716E-4
100860913	'IGFBP1'	mRNA	-5.10499592647156	1.12383865049698E-6
100860914	'FST'	mRNA	-1.55816290546434	1.86342635731752E-15
100860916	'ANGPTL4'	mRNA	-1.66230051316291	1.15675970656868E-11
100860917	'ANGPTL6'	mRNA	-3.96733807789694	1.7442920613688E-6
100860918	'ACVR2A'	mRNA	1.15436389204691	1.23669794417656E-9
100860921	'SLC39A2'	mRNA	-1.48171842056296	1.47496221943514E-9
100860925	'COL15A1'	mRNA	-0.94554443814174	0.0024986435038366
100860930	'LOC100860930'	mRNA	-1.92351435668284	0.0263612951752972
100860935	'NUCB1'	mRNA	-0.868458813774733	2.85780398645933E-10
100860936	'RNASEH2A'	mRNA	-0.501880287211512	0.0312250196520555
100860939	'PKIB'	mRNA	1.06488150623727	0.0076266899158733
100860940	'COL1A2'	mRNA	-1.96941811519372	0.0179739436329811
100860943	'TSC2'	mRNA	-0.626497022524072	3.992684121298E-4
100860944	'DCN'	mRNA	-0.988893344197238	0.0071187337007821
100860946	'OAZ1'	mRNA	-0.556281502222643	2.600475756814E-4
100860948	'SLC39A3'	mRNA	-0.795697491968204	0.0025528700022801
100860949	'SLC39A13'	mRNA	-1.5508697067497	8.60205013445415E-7
100860950	'IGFBP5'	mRNA	-0.780007586756973	0.0084704017441234
100860951	'HMOX1'	mRNA	-0.586031891712427	0.0478205381649581
100860953	'FKBP8'	mRNA	-0.508461664013055	9.907490782284E-4
100860955	'TLR4'	mRNA	-1.52033011362645	9.27677885241899E-5
100860961	'LOC100860961'	mRNA	-2.85269678604826	4.44353394367847E-34
100860965	'SUPT16H'	mRNA	0.42233833724236	0.0094563821284098
100860968	'TTC9C'	mRNA	0.693003703574623	4.235610959991E-4
100860971	'THBS1'	mRNA	-0.871504755834844	2.86730304524637E-8
100860973	'PAK6'	mRNA	-1.19851709868924	2.6890624256466798E-11
100860975	'RAB11B'	mRNA	-0.772876514863164	3.03193159248439E-7
100860981	'SFTA2'	mRNA	-5.22822529921927	0.0171406821656315
100860985	'ZKSCAN8'	mRNA	1.37039063994548	7.238968965124E-4
100860986	'ZNF322'	mRNA	0.772061013125936	3.77640984216456E-5
100860987	'GMNN'	mRNA	0.841079220369022	2.256821306978E-4
100860988	'TPMT'	mRNA	0.66978923821163	0.0059931091833784
100860990	'TBC1D7'	mRNA	0.746100567214544	0.0253848352049254
100860996	'MAPK13'	mRNA	-0.505599879286525	0.0143983001768315
100861002	'MRPS10'	mRNA	1.22913349917303	1.05293564341965E-15
100861005	'SLC29A1'	mRNA	-0.740833868652172	0.0014170889599322
100861007	'CDC5L'	mRNA	0.423413031610082	0.0045969484403182
100861011	'CYB5A'	mRNA	1.44468190162798	0.0016886379970973
100861013	'RALBP1'	mRNA	-0.405461807188786	0.001374787149921
100861014	'SPIRE1'	mRNA	0.493696892495749	0.0155750904172175
100861019	'SMAD4'	mRNA	0.386052330573309	0.0064916159546266
100861020	'TXNL1'	mRNA	0.275566834629344	0.0445794218548584
100861024	'CRYM'	mRNA	1.26554809231258	0.0033779274910028
100861025	'CLCN7'	mRNA	-0.479989589591596	0.0118660860188734
100861026	'SCNN1B'	mRNA	-0.892418469778588	0.0047602233369474
100861028	'BOLA2B'	mRNA	0.544694845668572	0.0102698912371825
100861031	'ZNF48'	mRNA	-0.923255048486332	1.758293553801E-4
100861032	'TGFB1I1'	mRNA	-1.37768909972297	1.26691363380074E-5
100861035	'GATSL2'	mRNA	0.773746112720121	0.0010782113458215
100861039	'PLOD3'	mRNA	-1.76790546008844	8.73212629868713E-19
100861042	'MLX'	mRNA	-0.578321368885332	2.73414340666E-4
100861043	'PSMC3IP'	mRNA	1.7378477105085	9.39785586476578E-7
100861048	'AP4M1'	mRNA	-0.958643606143371	4.22009837515703E-5
100861049	'ZNF3'	mRNA	0.349605412735227	0.0294395066730665
100861054	'SNRNP25'	mRNA	-0.488864879870394	0.005563222677533
100861060	'RAB40C'	mRNA	-0.570075974717436	7.97845379412841E-5
100861074	'ANKRD37'	mRNA	-1.95996111833449	0.0049613148795424
100861077	'CNOT7'	mRNA	0.329657039929752	0.026059944298151
100861078	'PPA1'	mRNA	0.794370389472984	8.5111223941976E-6
100861079	'LRRC20'	mRNA	-1.26730814514382	3.60493353082731E-6
100861084	'SEC24C'	mRNA	-0.358121470650229	0.0045644835370716
100861086	'WAPL'	mRNA	0.448346476039653	8.120836158724E-4
100861089	'UBE2D1'	mRNA	0.884691827862404	1.674865375961E-4
100861090	'CISD1'	mRNA	0.436512118975453	0.0232817846360179
100861091	'TCTN3'	mRNA	0.435393714917648	0.0248835392677082
100861093	'LEPROTL1'	mRNA	0.435996974254738	0.0041684145025388
100861094	'DCTN6'	mRNA	1.04857293736043	2.70461625467844E-8
100861095	'MAK16'	mRNA	0.900992218638089	4.15062534036859E-9
100861096	'RNF122'	mRNA	0.792107802738671	0.0373433141120929
100861101	'HOOK3'	mRNA	1.23754904559903	1.8784589016849E-21
100861106	'ARV1'	mRNA	-0.630777802497748	0.004529059800244
100861111	'SDHAF2'	mRNA	0.691808260395574	5.566270450669E-4
100861114	'POLR2G'	mRNA	-0.462327237785248	0.0260398098494355
100861117	'PRDX5'	mRNA	-0.475785274037991	0.0346466777880119
100861118	'SNX15'	mRNA	-0.424911095552218	0.0384392036684545
100861120	'TM7SF2'	mRNA	-1.41946160299111	1.00868691674029E-10
100861121	'FRMD8'	mRNA	-0.695082728177815	1.76158792082158E-6
100861128	'TMEM134'	mRNA	-1.50651997961394	4.66037114199153E-10
100861130	'DENR'	mRNA	0.520198192488207	0.003279573095126
100861133	'EIF2S1'	mRNA	0.546736864638969	3.039324983974E-4
100861136	'LOC100861136'	mRNA	0.840434505539637	4.12818172814568E-6
100861140	'ARL5A'	mRNA	0.864413376873757	1.346694630634E-4
100861143	'LYPD1'	mRNA	-2.45496683848621	0.001039379129411
100861144	'INSIG2'	mRNA	-0.546929345062131	0.0190798595677407
100861146	'ORMDL1'	mRNA	0.98609646180675	1.36311477428073E-8
100861150	'PPIL3'	mRNA	2.04394441390061	2.8990237215797204E-14
100861152	'FAM126B'	mRNA	1.89882330934988	3.5323041413483703E-19
100861154	'CCNYL1'	mRNA	1.01531982663917	3.01158921516443E-6
100861156	'CALCRL'	mRNA	1.1566723894122	3.127581077151E-4
100861162	'TCAP'	mRNA	-1.83811991177115	9.31312524302029E-5
100861168	'LOC100861168'	mRNA	-2.90034011970448	3.009813635315E-4
100861171	'MMP14'	mRNA	-1.53829374207012	1.47810658822312E-11
100861173	'KRTAP11-1'	mRNA	0.707594143953878	0.0020654930165944
100861175	'LOC100861175'	mRNA	0.976725899089105	1.67253111258983E-7
100861180	'KRTAP3-1'	mRNA	-0.798072200473363	1.50250917181204E-7
100861192	'MAP28'	mRNA	5.64431734203375	0.0096167716912412
100861194	'LTF'	mRNA	5.19888001842595	0.0086401827370791
100861196	'SOD1'	mRNA	0.811181445381571	1.93894327671262E-6
100861197	'LOC100861197'	mRNA	-0.311504569873137	0.0459704595338828
100861209	'LOC100861209'	mRNA	0.846997787032241	0.0149698725495362
100861215	'HMBS'	mRNA	-0.486878526217714	0.0138052112247426
100861219	'SEPP1'	mRNA	-1.01921802691695	2.212681524247E-4
100861223	'CD34'	mRNA	-0.963710826366486	0.0031466573074166
100861225	'DGAT1'	mRNA	-1.93426836319719	6.56134833747175E-21
100861227	'OVN'	mRNA	-7.58798544067462	4.85437535971098E-6
100861239	'MC4R'	mRNA	-1.7380096355886	5.00071672954251E-5
100861241	'BMPR1A'	mRNA	1.28116935346939	7.09967302702483E-13
100861243	'RERG'	mRNA	0.89208504357967	0.0086457515785894
100861246	'GABARAPL2'	mRNA	-1.06293211572029	1.18207441653293E-7
100861250	'INHBB'	mRNA	-1.25558025139771	1.2376959189871E-6
100861254	'BCL2'	mRNA	2.3385218001336	0.0050192517807417
100861264	'MRS2'	mRNA	1.3181468019557	4.712368222906E-18
100861265	'GTPBP2'	mRNA	-0.599487126110885	0.007835317673287
100861266	'METTL9'	mRNA	0.658265575447377	7.34556104598548E-5
100861268	'PI4K2A'	mRNA	-0.618530724631288	0.0028187890658096
100861271	'TMEM138'	mRNA	-0.912045459955027	0.0018583631069239
100861274	'NINJ1'	mRNA	-0.801596663737209	0.0022907723593381
100861285	'TPT1'	mRNA	-6.99677098061818	1.77030413493315E-5
100861294	'DNMT1'	mRNA	0.54653431169797	0.0015351846939497
100861297	'RPS6KB1'	mRNA	0.534164569251773	4.827763587715E-4
100861300	'TGFBR2'	mRNA	-0.649569446465133	0.0369063101772736
100861303	'CSF1R'	mRNA	-0.995868976193376	0.0087383597352347
100861308	'RHEB'	mRNA	-0.466848708581611	0.0236734800560009
100861309	'PPARG'	mRNA	-1.5554786892104	3.10317021898373E-5
100861310	'ST6GAL1'	mRNA	0.380760653455613	0.0444520075545343
100861311	'LOC100861311'	mRNA	-2.98625369636361	4.78626587962733E-5
100861313	'CAPN1'	mRNA	-0.680090897712748	5.87948370440397E-7
100861316	'SLC39A1'	mRNA	-0.542175109016848	0.0042974722482792
100861318	'PRLR'	mRNA	0.724451647611945	0.0144365462490796
100861321	'VPS18'	mRNA	-0.776693200805935	2.25788739272908E-6
100861323	'NFKBIL1'	mRNA	-0.986389100809844	5.080140069621E-4
100861326	'LOC100861326'	mRNA	1.02210972369705	0.0263488639972397
100861329	'TMEM63B'	mRNA	-0.828017016417211	8.059935259243779E-11
100861335	'ANKS4B'	mRNA	2.63812706262543	3.03642451814479E-7
100861336	'NSMCE1'	mRNA	-0.565730057671855	1.817627404199E-4
100861337	'PHKG2'	mRNA	-0.741583347950004	1.3037574932124E-5
100861338	'LOC100861338'	mRNA	-2.36846195505657	1.7878043427557302E-19
100861340	'FIS1'	mRNA	-0.363823870527627	0.0449958933907634
100861341	'PDCD4'	mRNA	1.14267519526438	3.83691103658959E-7
100861346	'SNRPE'	mRNA	0.63900015805514	0.0030295815152274
100861347	'WDR24'	mRNA	-0.630721285439472	7.308517161094E-4
100861350	'POLL'	mRNA	-1.08183168066073	5.50314948322309E-6
100861353	'EIF4EBP2'	mRNA	0.747037143992564	1.45667492294115E-7
100861357	'PCGF5'	mRNA	0.74691529856339	0.0017571538985377
100861358	'GTF2E2'	mRNA	0.375296434112666	0.0269802496183549
100861361	'CDK1'	mRNA	1.55602182218986	4.67133904169341E-16
100861365	'PPP2R5B'	mRNA	0.582956063885225	0.022555616536545
100861368	'PPP6R3'	mRNA	0.381353229920507	0.0180539157039154
100861370	'HAT1'	mRNA	0.394818973008885	0.0299878006346959
100861375	'NIF3L1'	mRNA	0.643233146989749	0.0056026079843348
100861376	'NDUFS1'	mRNA	0.41229722726739	0.0163518598221021
100861378	'FARSB'	mRNA	0.373523451577823	0.0310897852976086
100861379	'RIDA'	mRNA	0.816413195674037	1.84582938491311E-5
100861382	'KRT27'	mRNA	0.584014819359882	0.0280279937201787
100861386	'KIT'	mRNA	1.12944319437372	2.300687289805E-4
100861387	'ALAS1'	mRNA	-0.499406013672594	0.0059390443208608
100861393	'PPARA'	mRNA	1.26737619747056	3.10053781614777E-8
100861394	'MFGE8'	mRNA	-1.38668972738794	1.12371735597935E-8
100861399	'C10H15orf57'	mRNA	0.491161817306916	0.0092467760906177
100861401	'UBL5'	mRNA	-0.611632710929626	2.94530723150354E-6
102168201	'SPHK1'	mRNA	-1.61942891696078	1.9052601648240302E-14
102168217	'CNBP'	mRNA	0.305833855190982	0.0266332428655784
102168219	'PTP4A2'	mRNA	0.823589839964304	9.27950884978894E-11
102168224	'THOC1'	mRNA	0.421573189810963	0.0428130558278583
102168227	'GLMN'	mRNA	1.05949620050421	2.60200650768077E-7
102168229	'EEF2K'	mRNA	0.33012675604808	0.0198839945772378
102168238	'NRXN2'	mRNA	-1.83552823899113	0.0064696924479593
102168239	'BTBD11'	mRNA	-0.670480655684041	0.0034191750361688
102168243	'WDR44'	mRNA	0.727203883576359	0.0083018900202672
102168247	'MFSD7'	mRNA	-0.850385216658131	5.606149475144E-4
102168248	'LOC102168248'	mRNA	-2.74048924584101	0.0485223417226235
102168250	'PCDH20'	mRNA	1.63165452268795	1.12431412476E-4
102168257	'C8H9orf72'	mRNA	0.733526280074093	0.0024252340833783
102168266	'DPH6'	mRNA	0.720342869491286	0.0350108193130747
102168272	'TTC16'	mRNA	-1.87245892389464	0.0040959092011787
102168273	'NUP58'	mRNA	0.416340041115778	0.0167147965226146
102168275	'GGACT'	mRNA	-2.18125445756435	3.13505858829619E-16
102168276	'VPS28'	mRNA	-0.515213715555458	0.0073168542900081
102168281	'CPSF3L'	mRNA	-1.21334323178732	1.44542579255383E-17
102168282	'TTLL10'	mRNA	0.978318932919018	0.0071453566019381
102168283	'ZCCHC8'	mRNA	0.506195616662484	0.0156295790413095
102168293	'ATP5G1'	mRNA	0.822503561351419	4.69010967765413E-6
102168295	'LOC102168295'	mRNA	-1.06059671786841	2.11359461832E-4
102168299	'RCAN1'	mRNA	-0.741289918316614	1.022667831438E-4
102168300	'ARHGAP27'	mRNA	0.491371909515717	0.0227070602360135
102168315	'SNN'	mRNA	-0.306940565705144	0.0364519087067654
102168318	'ROGDI'	mRNA	-0.951331947713807	0.0063046686026761
102168319	'IPO13'	mRNA	-0.687262586366809	1.081893934839E-4
102168320	'CHST12'	mRNA	-1.74400420453048	5.86313556589646E-9
102168327	'LOC102168327'	mRNA	1.0839897661264	0.0164194463095146
102168329	'LOC102168329'	mRNA	-7.52025744672204	6.70236385752924E-6
102168332	'CTTN'	mRNA	-0.347391223013406	0.0302870317895621
102168333	'AKAP3'	mRNA	5.72153188922144	4.20476681379231E-5
102168345	'XRCC4'	mRNA	-0.771508745295412	0.0172303814511774
102168349	'UBAP2'	mRNA	-0.835669676931094	2.06834000324074E-7
102168351	'TIAM2'	mRNA	1.08418879496449	0.0016334187944096
102168352	'EMC9'	mRNA	-0.650539503773064	0.0106995337344179
102168353	'PSMA3'	mRNA	0.292979452745435	0.0442238432823033
102168355	'CIPC'	mRNA	0.502118024408918	0.0040186269170395
102168359	'CENPO'	mRNA	0.54891478886259	0.0333059938586678
102168366	'MTDH'	mRNA	0.923431360110957	5.19471667983828E-10
102168374	'PLOD1'	mRNA	-0.995997080125621	2.26762857594052E-7
102168376	'LAMB3'	mRNA	-1.45665367081181	1.23751480960841E-8
102168379	'RSPRY1'	mRNA	0.577046074309355	9.992609288891E-4
102168380	'LOC102168380'	mRNA	8.38455830606391	9.224527873878E-4
102168383	'DKKL1'	mRNA	-0.957202683941743	0.0223425822051224
102168385	'VMP1'	mRNA	0.359286616498249	0.0372126263536789
102168388	'CPEB4'	mRNA	1.32686373208711	5.82519452809994E-20
102168391	'PIK3CA'	mRNA	0.796642904697265	1.82593670351984E-7
102168393	'MPI'	mRNA	-0.977002188896702	2.02275467780393E-5
102168396	'ARF4'	mRNA	-1.52967379699784	7.65608277850583E-10
102168397	'THOC7'	mRNA	0.641210368216179	0.0026192074669447
102168403	'SSR1'	mRNA	0.729105586545071	7.24845120190466E-7
102168405	'DCLRE1B'	mRNA	0.853964139712843	0.0032584149387045
102168426	'SCAF11'	mRNA	1.10022381072404	1.08992537736626E-15
102168430	'SMARCC2'	mRNA	-0.305748343938811	0.0313306841258053
102168433	'TPI1'	mRNA	-0.701708468681939	2.218594919874E-4
102168435	'WDR45'	mRNA	-1.06322232414711	3.75330580642971E-14
102168437	'MRPL1'	mRNA	0.661959472331932	0.0461298336928832
102168438	'WDR1'	mRNA	-0.437881046015769	0.0097091555885118
102168443	'RGL3'	mRNA	-2.07460705428637	0.0013244296100294
102168456	'KIAA0101'	mRNA	1.38996074861995	5.37045545239225E-7
102168457	'PIF1'	mRNA	1.97743071103815	7.631643631435E-4
102168459	'LOC102168459'	mRNA	-3.6920205798967	5.775684180278E-4
102168460	'VPS36'	mRNA	0.518367505375475	0.0062223441313798
102168466	'DYNLRB1'	mRNA	-0.651617174109788	4.70519601503923E-5
102168468	'ADNP'	mRNA	0.420810088727771	0.0036353555898462
102168476	'RGS16'	mRNA	-1.54974393976849	4.15625014491E-4
102168478	'ARVCF'	mRNA	0.98377023748973	4.639226268761E-4
102168480	'PIGS'	mRNA	-0.404803176419163	0.0066836094350058
102168483	'HOXB8'	mRNA	5.53514806505006	3.562885419281E-4
102168486	'CPOX'	mRNA	0.573176929332911	0.0117398685710246
102168488	'LIFR'	mRNA	1.12047546663506	7.86733369602637E-7
102168494	'UBR3'	mRNA	0.776144199832785	1.14311879841379E-5
102168499	'PPOX'	mRNA	-0.929329049790176	3.2840553961519E-5
102168500	'C23H6orf62'	mRNA	0.844399623037286	1.54877771099602E-12
102168502	'EFNA1'	mRNA	-0.873479041573717	9.80892434885255E-8
102168503	'DOK6'	mRNA	2.9465799988399	1.645636725774E-4
102168504	'LOC102168504'	mRNA	-3.48939708346106	0.0072577029072991
102168505	'COLEC12'	mRNA	-0.763588655513143	0.0459704595338828
102168506	'NUDT17'	mRNA	-1.51261340673241	7.82565214034513E-13
102168515	'RASGRP2'	mRNA	-1.69201882780612	0.0027642524984822
102168520	'CDK16'	mRNA	-0.505016958463512	7.472772525183E-4
102168525	'PDE6B'	mRNA	-6.05056982483649	0.0013917686082897
102168533	'LOC102168533'	mRNA	-0.583063118876433	0.0020682992768077
102168536	'C7H5orf30'	mRNA	1.09282936474827	4.642338304186E-4
102168543	'PARP16'	mRNA	-1.1203301230124	9.38856202267648E-10
102168544	'HAUS2'	mRNA	0.465651042456494	0.0234829561832645
102168545	'SPRED1'	mRNA	1.06248298649689	1.6302635102578901E-9
102168546	'MPP5'	mRNA	0.850349264180406	1.05282169486E-4
102168547	'LOC102168547'	mRNA	0.712435379561829	9.147586292582E-4
102168551	'SH2D3C'	mRNA	-1.99004698918162	2.18676248727562E-5
102168557	'RDX'	mRNA	0.647221394688956	0.0032512971313566
102168558	'ATP5L'	mRNA	-0.378523812581278	0.0127983786238463
102168562	'VPS33A'	mRNA	0.532722016979604	0.0066035924613319
102168564	'NAA25'	mRNA	1.03788995178171	1.81266324512669E-10
102168567	'SETD6'	mRNA	0.837844355938364	0.0093185084368104
102168568	'SLC7A6'	mRNA	-1.00669158767522	0.0016447432933342
102168570	'PGLYRP1'	mRNA	6.30669559672118	3.25026600067864E-64
102168573	'LOC102168573'	mRNA	0.698811932972698	0.0303275973723673
102168575	'KDM6B'	mRNA	-0.453799445934476	0.0159306573040106
102168576	'KCNE1'	mRNA	-2.52280662170772	2.25295449102E-4
102168577	'PLEKHM1'	mRNA	-0.695204202969363	2.360575241019E-4
102168578	'ERBIN'	mRNA	1.40388593464859	3.09527782516674E-24
102168579	'LPP'	mRNA	1.53224737937108	2.77096911906819E-5
102168582	'ESYT3'	mRNA	-0.502161050650943	0.0472223228605158
102168587	'SPOPL'	mRNA	0.892593087335476	1.77575330919615E-7
102168591	'TMCO4'	mRNA	-1.01222940405535	4.18067094106212E-7
102168601	'ASNS'	mRNA	1.12801954349374	4.56897500277455E-17
102168603	'CLN8'	mRNA	-0.487980766543268	0.0331064600434064
102168610	'SCYL2'	mRNA	0.528493591009556	0.0011286708714771
102168617	'LOC102168617'	mRNA	-4.73444600882704	1.336500207048E-4
102168618	'DMD'	mRNA	0.676037341608636	1.01519087381E-4
102168619	'ZNF518B'	mRNA	0.867670050373892	2.900568752386E-4
102168620	'UBA52'	mRNA	-0.797480859796606	1.21024753782121E-10
102168630	'VCAN'	mRNA	-1.25482249266896	0.0010070570412732
102168632	'XPO7'	mRNA	0.514939384251272	0.0013954748406019
102168635	'DCAF11'	mRNA	-0.293238871514517	0.0402040453012957
102168636	'MYO5C'	mRNA	1.3870768595784	4.42714800431376E-8
102168645	'MPP7'	mRNA	1.81551648797625	6.45400813985067E-21
102168647	'VCPIP1'	mRNA	0.730318415706485	0.0010420873177683
102168654	'CAPRIN1'	mRNA	0.350169027464229	0.0252035759482112
102168656	'RGS2'	mRNA	1.5874845059893	6.982235407161739E-11
102168658	'KIAA2013'	mRNA	-0.75679579591016	6.58825211273473E-5
102168662	'ARL2BP'	mRNA	1.15595229874334	3.00211826113801E-8
102168664	'LOC102168664'	mRNA	1.01142220880947	0.0047007834638306
102168665	'ADPRH'	mRNA	-1.9452104156251	1.30968761299702E-5
102168668	'ZNF710'	mRNA	1.64684694309056	1.00986224980851E-10
102168680	'LOC102168680'	mRNA	-4.50986396994619	1.533117199915E-4
102168683	'EPS15'	mRNA	1.65785852773837	6.27580831684438E-20
102168692	'FAM180A'	mRNA	-3.06007099917017	4.72966124452681E-6
102168695	'RASSF9'	mRNA	1.07573045803484	5.193791224784E-4
102168705	'SPSB2'	mRNA	-0.751365312721227	4.644971462322E-4
102168713	'LOC102168713'	mRNA	1.85593927800411	6.4862212679939E-5
102168714	'NACC1'	mRNA	-0.587885537536578	2.481117469272E-4
102168717	'PRKCSH'	mRNA	-0.363481611805683	0.0116458242868936
102168723	'LOC102168723'	mRNA	3.13729090507933	5.599817803076989E-11
102168724	'CBR4'	mRNA	1.73560582911856	2.18060443405708E-28
102168725	'RFK'	mRNA	0.938214510020378	6.0881481830478E-9
102168729	'TBC1D32'	mRNA	1.17771496083801	2.749527794714E-4
102168732	'CSNK1G1'	mRNA	2.36500820572783	2.58962856327953E-5
102168733	'RBPMS2'	mRNA	-1.7706142192993	4.76189130907488E-7
102168734	'DLST'	mRNA	-0.683863256082431	1.47408857401346E-8
102168739	'SPATA13'	mRNA	1.53078751319974	7.84853626843496E-9
102168742	'PCK1'	mRNA	-2.98491854858534	0.0368991338933395
102168744	'OSER1'	mRNA	-0.524771112278977	3.499646854985E-4
102168747	'FAM83A'	mRNA	-1.97046529699832	0.0020394651562772
102168749	'ARMC1'	mRNA	1.20731750262227	3.18753023257005E-11
102168751	'PAAF1'	mRNA	-1.1915665555991	1.51537573758692E-12
102168754	'RGS8'	mRNA	-2.80750429863482	1.631026458065E-4
102168757	'LOC102168757'	mRNA	1.05794705683779	0.0319376280279971
102168758	'KLK10'	mRNA	-2.21039441499789	1.3005836871437E-52
102168760	'TLCD1'	mRNA	-0.594756243787754	0.0025190528496507
102168762	'AOC2'	mRNA	2.10424706272438	8.01836156541564E-6
102168764	'HOXB7'	mRNA	6.06765189362789	3.14720749998686E-8
102168770	'EGFLAM'	mRNA	-1.7948055753597	1.8608662565793402E-10
102168774	'FAM219B'	mRNA	0.434660164689837	0.031228563983418
102168775	'MCM3AP'	mRNA	-0.526443560914943	4.00895717708377E-5
102168777	'SSB'	mRNA	0.869567594507914	2.04107901751674E-12
102168779	'USP37'	mRNA	0.582580329354416	0.0032012023123355
102168787	'SMCHD1'	mRNA	0.989099332628286	1.77291600301596E-11
102168790	'PRKACB'	mRNA	0.839760045540808	0.0071744261504504
102168794	'ST3GAL3'	mRNA	-0.617923226966332	0.0156549247537543
102168797	'CDCA7L'	mRNA	0.755032469019587	0.0010171843930247
102168804	'SF1'	mRNA	-0.28593408670759	0.0288823307209475
102168820	'TCF3'	mRNA	-0.735605419888391	3.13808961996184E-6
102168824	'NUDT12'	mRNA	1.5082705684619	8.942064891294369E-11
102168825	'MOB3B'	mRNA	1.37826432747983	4.87484803011774E-8
102168826	'MPDZ'	mRNA	0.810962726430458	1.85083242065647E-5
102168831	'IGDCC3'	mRNA	-4.12254645888746	1.57920849652206E-6
102168832	'FAM98B'	mRNA	0.462509744462853	0.0200558584889316
102168844	'RNF223'	mRNA	-2.00341921906092	5.22669444786505E-14
102168847	'CTSO'	mRNA	-2.73715778695468	1.03595342464858E-41
102168858	'KRT12'	mRNA	4.48108361086931	0.0052350974410343
102168860	'TMEM88'	mRNA	-1.71830068078629	1.78449641900935E-7
102168864	'BAZ1A'	mRNA	0.531856635763121	1.474579268013E-4
102168870	'PEF1'	mRNA	-0.932391323420199	8.29817035207563E-10
102168874	'LOC102168874'	mRNA	-1.13243683862979	3.556601923308E-4
102168876	'S100A8'	mRNA	4.29000542143173	0.0189199919251433
102168877	'WDR7'	mRNA	1.52078991336734	1.16614826800655E-15
102168878	'LHX8'	mRNA	-5.97372016436636	0.0018801766513164
102168879	'SEC14L5'	mRNA	2.42585525469085	1.22390610327922E-5
102168883	'MCMBP'	mRNA	0.846902191769942	1.74512823423601E-7
102168884	'ARHGEF10'	mRNA	-0.784674531706856	5.65364814685677E-5
102168885	'MTUS1'	mRNA	0.385951298646598	0.0284294487137136
102168888	'SAMD8'	mRNA	1.32822254188053	4.77747735139271E-12
102168893	'TOM1'	mRNA	-0.597307727392369	4.06232088865413E-5
102168894	'STK38L'	mRNA	0.509374599524819	0.004855766472026
102168916	'ABO'	mRNA	-1.56671634676211	0.0164519285855779
102168918	'SLC25A15'	mRNA	0.832188778677325	8.427895541192E-4
102168924	'LOC102168924'	mRNA	-9.36626190761874	2.9092322653953104E-9
102168930	'AGTRAP'	mRNA	-0.881162222151872	1.056444929333E-5
102168931	'UBE2J2'	mRNA	-0.426563728458059	0.011467426020411
102168934	'PDGFC'	mRNA	-0.533946117866787	0.041037312688287
102168940	'KCNJ2'	mRNA	1.08064793310851	0.0086792855566129
102168942	'ZMAT3'	mRNA	0.684398353779502	0.0035968895832292
102168948	'LOC102168948'	mRNA	1.14458210249111	2.75893008781957E-5
102168950	'CADPS'	mRNA	-5.10390544644391	0.0043631002973062
102168956	'KIAA0319'	mRNA	2.7329731808836	9.01394205091556E-14
102168961	'KIAA1107'	mRNA	0.875552525538724	0.0169037754926683
102168963	'MYSM1'	mRNA	1.24026243598796	2.24253457734458E-10
102168964	'LAT2'	mRNA	1.24112522195643	0.0020017877578052
102168965	'TTC39A'	mRNA	1.0275389605463	5.28448968571189E-5
102168972	'TMEM229A'	mRNA	2.79723364606256	5.81591020028685E-12
102168976	'ATF1'	mRNA	0.700896965732032	3.14397959063E-4
102168980	'FLI1'	mRNA	-0.853716158563588	0.0169845731614858
102168985	'AEBP2'	mRNA	1.04661206609749	7.640556687217841E-10
102168987	'SULT4A1'	mRNA	-3.61400847438611	1.3478001365088998E-19
102168988	'NLGN3'	mRNA	-2.34512709619453	1.48321394701035E-6
102168996	'INSR'	mRNA	0.485132279703446	0.0366601990709006
102169002	'LOC102169002'	mRNA	0.807940714990476	9.380247199977E-4
102169008	'PHIP'	mRNA	1.01471041954657	1.37224534205766E-6
102169010	'QRSL1'	mRNA	0.911198021458069	1.59545918263651E-5
102169018	'CLIP4'	mRNA	1.09009457736613	1.13803579111566E-6
102169021	'FPGS'	mRNA	0.824311819849505	0.0061459032412546
102169022	'TNFRSF19'	mRNA	1.80866717343411	1.4928216004216E-19
102169024	'GPC5'	mRNA	3.48461193388071	0.027631081342758
102169025	'SLC24A3'	mRNA	-1.36078097905269	6.58459384113307E-7
102169027	'ZBTB46'	mRNA	-1.79397868687853	1.472994756031E-4
102169029	'TBC1D31'	mRNA	1.04030087211744	4.76184877612984E-6
102169031	'MTFR1'	mRNA	0.928129299046834	1.0096735383919401E-9
102169032	'ARHGAP20'	mRNA	1.4371512081944	0.0027547420383126
102169042	'SLC17A7'	mRNA	-2.54995003195711	0.0032065578217624
102169043	'KLK14'	mRNA	3.49629908110696	6.38479280903867E-5
102169045	'LOC102169045'	mRNA	0.895186188696818	6.39648515535E-4
102169050	'HOXB6'	mRNA	7.13278171868557	6.76713137989616E-20
102169052	'UBALD2'	mRNA	-0.911152053729908	1.38645425741902E-7
102169055	'ZNF148'	mRNA	0.608696922551436	1.065045232963E-4
102169057	'SCAMP2'	mRNA	-0.397408262826045	0.0025830877606038
102169059	'HNMT'	mRNA	1.52243848937802	3.196945272536E-4
102169060	'VIL1'	mRNA	2.14054991510116	0.0059108106828848
102169063	'DSEL'	mRNA	-0.496966652797437	0.0213720112075677
102169064	'EMILIN2'	mRNA	-1.564946404384	7.78092850767838E-6
102169068	'FBRS'	mRNA	-0.910871202201149	8.780173941655939E-11
102169072	'PSD3'	mRNA	0.602221522490652	0.0035780369160647
102169074	'SAR1A'	mRNA	0.319929867311363	0.0281317420001818
102169086	'PRAF2'	mRNA	-0.976108140958825	1.07869550050094E-5
102169088	'HS3ST1'	mRNA	-1.49180517847344	0.0098488364594521
102169094	'RPL36'	mRNA	-0.264794334269465	0.0319107922938664
102169096	'YTHDF1'	mRNA	-0.645070449587521	3.609166675668E-4
102169097	'G3BP1'	mRNA	0.743512961053189	2.26881567789918E-6
102169098	'LOC102169098'	mRNA	-0.901841062825864	1.86234713153831E-5
102169101	'TMOD1'	mRNA	-1.32721450512933	0.0016988050840057
102169108	'ARID4A'	mRNA	0.593045832352302	0.0293132135533714
102169109	'TMEM63C'	mRNA	-6.93177701440158	8.55065911579146E-5
102169112	'TPP2'	mRNA	-0.747620541085083	5.338386206163E-4
102169118	'LOC102169118'	mRNA	-1.74801925723562	0.0144189151090279
102169125	'LOC102169125'	mRNA	14.2461506378253	2.97703219690336E-26
102169128	'SYNRG'	mRNA	0.63501653688546	5.323189914899E-4
102169129	'SAT2'	mRNA	0.835269675670063	0.0439784631170736
102169130	'FLII'	mRNA	-0.326785332747431	0.0266189331579847
102169135	'ASB7'	mRNA	0.767046472717638	1.828970609372E-4
102169138	'RRP1'	mRNA	-0.725181706506416	3.13996246955905E-5
102169145	'GLP1R'	mRNA	-3.32488495542063	5.80572001503332E-6
102169146	'MINOS1'	mRNA	-0.421294964646222	0.0152731254609518
102169149	'LOC102169149'	mRNA	4.22940792684	0.0090978205938858
102169156	'PLPP4'	mRNA	-4.36511059454104	6.07273612732957E-13
102169158	'MTPN'	mRNA	0.808519536645988	1.72331314299324E-8
102169168	'MEI1'	mRNA	-4.41506680783399	8.13494777523481E-25
102169172	'FRAS1'	mRNA	1.56158370190269	6.363621075792459E-11
102169173	'TRAPPC2'	mRNA	1.3039802477731	3.4137449636356197E-13
102169182	'LOC102169182'	mRNA	-5.08733159584364	0.0183084527942291
102169183	'LOC102169183'	mRNA	-7.72912523845523	0.0179992598872456
102169187	'MAPK6'	mRNA	0.914426128220278	2.0914122810380797E-11
102169204	'LOC102169204'	mRNA	5.64384576974312	0.0073183459791769
102169205	'RGS1'	mRNA	2.23694127547661	5.837684016283E-4
102169206	'FBXO2'	mRNA	-1.63556664453839	2.9696335228E-4
102169209	'LOC102169209'	mRNA	1.5056231703248	5.05701007439716E-16
102169216	'PIPOX'	mRNA	2.63759391051765	0.0243867953882008
102169225	'EPHB1'	mRNA	-1.51042245564884	1.89656693955189E-10
102169228	'METTL5'	mRNA	1.88553185606113	4.64252810414846E-9
102169233	'UBR2'	mRNA	0.74645680157941	2.33309651992456E-5
102169239	'FAM234A'	mRNA	-1.10908233437565	8.88149502074316E-10
102169242	'TTLL7'	mRNA	1.73531800276053	2.16768454278086E-8
102169248	'C1GALT1'	mRNA	1.37203004887716	4.34730113621955E-5
102169256	'KRBA1'	mRNA	0.860379282635069	0.0013111074093332
102169258	'RASSF4'	mRNA	-1.72824727550155	1.09123403643931E-5
102169259	'WNT10B'	mRNA	0.687026533246289	0.014605659443628
102169264	'TSPAN6'	mRNA	0.527702667708994	0.0191332378665984
102169266	'GRIA3'	mRNA	-0.744330610563151	0.0373551868860086
102169267	'PNPLA5'	mRNA	-3.31968499006469	3.60475553122793E-26
102169270	'BOD1L1'	mRNA	0.639719402294192	0.0028184823646968
102169276	'NFIX'	mRNA	-0.506117530819865	5.516510453392E-4
102169278	'MCOLN1'	mRNA	-1.36495442062244	5.00099052010597E-14
102169281	'ATP8B3'	mRNA	0.940418997771892	0.0187622329568461
102169284	'LARS'	mRNA	0.48537508334951	0.008143471770692
102169291	'ATG5'	mRNA	0.462957070983765	0.0074401024812005
102169293	'SMAD3'	mRNA	0.479495088212654	0.0082221036500233
102169294	'TTBK2'	mRNA	0.653802146674685	0.022497841317717
102169296	'ATP6V1D'	mRNA	-0.651529077549932	4.35251028345394E-5
102169302	'NCOA1'	mRNA	0.60221851311935	3.114457875488E-4
102169303	'LHX6'	mRNA	-1.38101756874656	0.0025613710439065
102169304	'ENG'	mRNA	-1.68756056148954	7.01110461239571E-12
102169308	'OTOR'	mRNA	2.95695978244301	1.10736702418505E-7
102169310	'ZGPAT'	mRNA	-1.00828952395563	3.4278604300866305E-9
102169311	'DERL1'	mRNA	0.520224446332843	4.052301918318E-4
102169319	'LOC102169319'	mRNA	-4.36711628789483	0.0260494664534832
102169321	'TRMT2A'	mRNA	-0.853278069173843	2.26435223376867E-5
102169330	'HOXB5'	mRNA	3.92735980165005	0.0026974866997919
102169334	'CMSS1'	mRNA	0.799644732970967	0.0168686505745676
102169336	'CMBL'	mRNA	0.679802879849235	0.0052114597074796
102169341	'PDZRN3'	mRNA	-1.23520702323498	1.17291470197212E-14
102169342	'KANSL1L'	mRNA	0.986125015234155	1.380851206739E-4
102169345	'HCRTR1'	mRNA	-5.97829853182084	0.0015941426037917
102169355	'LCOR'	mRNA	0.696117229869445	3.61571788661847E-5
102169356	'SEC23IP'	mRNA	0.646932741551819	2.72518773760445E-5
102169361	'EHD1'	mRNA	-0.455233622842217	0.0051674066308849
102169368	'SNCA'	mRNA	-3.11309297046063	2.82450153291485E-8
102169369	'TFE3'	mRNA	-0.427368823092569	0.00464172579332
102169370	'ARAF'	mRNA	-0.58306417022522	4.149197751738E-4
102169374	'CNOT6'	mRNA	1.10284476943058	1.27984186004272E-10
102169375	'SERPINE1'	mRNA	-3.18186982950425	0.0124179068285437
102169381	'SLURP1'	mRNA	-2.29009828454899	3.77644550349577E-9
102169387	'MED23'	mRNA	0.571076328315522	0.0229716011338542
102169391	'PPIB'	mRNA	-0.260611792189639	0.0425336298163881
102169395	'KCNG1'	mRNA	-4.06312276013845	8.19877554120277E-8
102169396	'MAF1'	mRNA	-0.501476781598659	0.0082221036500233
102169401	'AHCTF1'	mRNA	0.803999368950001	1.27578475684273E-6
102169403	'AGRN'	mRNA	-0.641360261916572	0.0018437471655802
102169405	'PSMD9'	mRNA	0.959668058594469	1.01634200157867E-7
102169406	'GUCY1B3'	mRNA	-1.57603665361569	1.70412213258223E-6
102169408	'LOC102169408'	mRNA	-0.72521069227073	0.0052628505966403
102169409	'CDK10'	mRNA	-0.397879618989048	0.0427294524587532
102169411	'LOC102169411'	mRNA	16.4439218313661	6.33917670638629E-38
102169416	'KRT23'	mRNA	-1.10504650779298	2.45969166543816E-10
102169420	'NLN'	mRNA	1.07916503903389	6.34310658472907E-10
102169422	'CCDC39'	mRNA	5.19877058465975	7.38522583685979E-7
102169426	'KY'	mRNA	-0.852170712944346	0.0012854840945818
102169434	'FLOT1'	mRNA	-0.358204648660181	0.0271520377132793
102169436	'UFC1'	mRNA	-0.319721108577192	0.0320041479668212
102169437	'ALDH5A1'	mRNA	-1.58390630000168	3.75930078025574E-12
102169438	'ACKR1'	mRNA	-2.9062393801602	0.0081305638359114
102169439	'PGLYRP4'	mRNA	1.37219265069123	3.22586172394543E-5
102169444	'SYPL2'	mRNA	4.10381105523967	0.0012481529153856
102169447	'ELN'	mRNA	-2.03608016923527	0.001143121249429
102169448	'C25H16orf89'	mRNA	-2.25084483937261	0.0180828633699691
102169449	'LFNG'	mRNA	-1.31695883100373	4.86138091336422E-10
102169457	'VDAC2'	mRNA	0.34080188218221	0.0265330412949202
102169458	'CDHR1'	mRNA	-2.48987825035148	0.013932296412886
102169459	'ANO6'	mRNA	0.42124315782715	0.0422495372995167
102169463	'TSPAN11'	mRNA	-2.2555796458172	9.28739919678257E-8
102169464	'CCDC134'	mRNA	-1.31172454751989	1.67540128619874E-6
102169465	'CD99L2'	mRNA	0.33919285344627	0.0460608562450614
102169474	'IPO9'	mRNA	-0.369917131390125	0.0140547355409017
102169476	'UBAP1'	mRNA	-0.655380295073644	5.06011037650361E-6
102169478	'TULP4'	mRNA	0.840790636475672	1.503670329612E-4
102169479	'GCNT4'	mRNA	-1.29754023267586	5.0091484651074E-9
102169488	'ZMYND11'	mRNA	0.522260659137637	0.0016628315623874
102169491	'FITM2'	mRNA	-0.885560735598367	1.865955017992E-4
102169492	'TRAM1'	mRNA	0.535915528689743	1.674865375961E-4
102169493	'PTDSS1'	mRNA	-1.27379334959599	1.69356098817155E-14
102169498	'TMEM81'	mRNA	2.14093026717174	6.83642154644035E-8
102169500	'SRM'	mRNA	-0.478973422177866	0.0101501300577639
102169501	'DHX9'	mRNA	0.390893498389188	0.0052610593003793
102169508	'SCN1B'	mRNA	-2.79662439463567	6.982235407161739E-11
102169510	'TUBD1'	mRNA	0.80135231044926	0.0020501559089031
102169519	'NGRN'	mRNA	0.581590416503754	0.0027583114440765
102169520	'EIF2A'	mRNA	0.450712362754404	0.02269344120207
102169523	'ULK3'	mRNA	-0.765247940169356	4.29202444354468E-6
102169524	'S100B'	mRNA	-1.62014030140655	7.11990935438619E-7
102169526	'PPP2R5C'	mRNA	0.401629445827985	0.0140146758577347
102169529	'APPL1'	mRNA	1.21068601796866	3.2512058772413103E-9
102169532	'TFAP2B'	mRNA	0.65805019068528	0.0010277903502239
102169535	'E2F3'	mRNA	1.06935645026975	4.72078129550441E-6
102169540	'GSPT1'	mRNA	0.41916758864986	0.0144914471389847
102169541	'ADGRL2'	mRNA	0.640863568124753	7.01894327025029E-6
102169542	'SCNN1G'	mRNA	-1.08749116391669	0.0114010666343695
102169543	'SPN'	mRNA	-0.971896360525074	0.0098234450704744
102169545	'ZSCAN25'	mRNA	1.65819177542481	7.01110461239571E-12
102169552	'GGPS1'	mRNA	1.23846635145844	1.94239920855304E-6
102169556	'CXCL12'	mRNA	-0.7361998112153	0.0205532880552619
102169557	'ADCY6'	mRNA	-0.520561469376547	0.0028638995667845
102169564	'SRPX2'	mRNA	-2.4770146960184	1.43792899828759E-5
102169567	'PNPLA3'	mRNA	-2.52773643020391	8.431411221942E-4
102169568	'SYNPO2'	mRNA	-1.43209844421773	3.06045057070797E-5
102169571	'CPEB2'	mRNA	0.7585531124686	4.98963284932931E-9
102169591	'LRRC19'	mRNA	-6.16191457903665	0.0010634344147917
102169592	'UBR1'	mRNA	0.985138426718576	1.84398295483074E-8
102169597	'VIT'	mRNA	-1.2922689593837	9.81714726353956E-6
102169598	'PUS10'	mRNA	0.608054627791904	0.0023612032619357
102169603	'ZDHHC20'	mRNA	1.05531270799114	7.27443325121462E-12
102169607	'TNFRSF6B'	mRNA	-0.753396212465106	0.0117331996068645
102169609	'EFR3A'	mRNA	0.801731747206818	3.10053781614777E-8
102169611	'IFT46'	mRNA	-1.01077000547977	4.05871892134856E-7
102169613	'LIPT2'	mRNA	2.1603107009093	1.12274204182603E-5
102169615	'RANBP1'	mRNA	1.51217801974452	2.89583262297771E-22
102169617	'ALDH16A1'	mRNA	-0.855356648616153	3.62970114372554E-6
102169621	'TP53'	mRNA	-0.413544543088306	0.0024251076771349
102169624	'HUNK'	mRNA	1.33716700718165	6.74024805552322E-5
102169629	'OSBPL11'	mRNA	0.872974210004108	2.62173684791E-4
102169633	'HEMK1'	mRNA	-1.34847878036886	1.79926777833054E-10
102169636	'TINAGL1'	mRNA	-1.40803065308077	4.69929544441679E-5
102169639	'MIB1'	mRNA	0.795326895823685	1.09818160322736E-5
102169643	'COL6A3'	mRNA	-2.10004717368781	1.0638796738162402E-9
102169646	'LARP4'	mRNA	0.992025143576854	2.29746503290372E-8
102169649	'ATG2A'	mRNA	-1.25884588993223	4.32855578999979E-13
102169650	'CCND1'	mRNA	0.734980346978742	2.86259756848301E-8
102169651	'TM7SF3'	mRNA	0.841463615314938	6.307579513646E-4
102169652	'BEX4'	mRNA	-1.52074276981714	0.0231349882835712
102169658	'TAB3'	mRNA	0.589186433484503	1.169100071039E-4
102169659	'RAB9A'	mRNA	-0.788300728867913	1.327731062907E-4
102169664	'LYRM7'	mRNA	1.72068959805135	2.20678828593759E-7
102169665	'ZNF354A'	mRNA	0.835741992190061	6.5273412856125E-5
102169675	'SCG5'	mRNA	-1.56173969182089	0.0430787993475442
102169679	'RPL7A'	mRNA	-0.29413934259696	0.0054702534769966
102169684	'SHARPIN'	mRNA	-0.816428210023937	1.05259209268198E-6
102169689	'SAMD11'	mRNA	-0.766443124193198	0.004077589447035
102169694	'GAL3ST1'	mRNA	3.43765799730071	0.0102828393143638
102169696	'LOC102169696'	mRNA	-0.882964739676446	0.0325570473525009
102169697	'CALM3'	mRNA	-0.42142848233703	0.0399221727178502
102169702	'LOC102169702'	mRNA	-0.49350619383694	0.0199657896484392
102169703	'WNT3'	mRNA	0.632651153469195	0.0075948256385317
102169718	'GPLD1'	mRNA	0.947835834159265	0.0343023070034941
102169720	'ATP8B1'	mRNA	0.667395835383781	0.0116320156824173
102169727	'ACTR1A'	mRNA	-0.246353179319184	0.0440781351286859
102169728	'RAPGEF5'	mRNA	-0.775585262076535	2.12719062938737E-5
102169733	'ASAH1'	mRNA	-0.603870557757089	0.0227075864345062
102169734	'PTN'	mRNA	-1.82107723600435	3.64812238248575E-6
102169735	'ARID5B'	mRNA	0.506928985894931	7.382032769832E-4
102169740	'VWCE'	mRNA	-1.41078007408171	0.0461510471035435
102169742	'THOC2'	mRNA	0.832330235798227	2.717496661973E-4
102169743	'TSPAN9'	mRNA	-1.21909280791232	1.72845108699628E-8
102169745	'HMGB3'	mRNA	1.40887360925873	8.25198471127508E-7
102169752	'SRFBP1'	mRNA	1.54458371420843	0.0076239588218732
102169754	'GEMIN7'	mRNA	0.933706600147469	0.0014296757297576
102169755	'SHISA4'	mRNA	-1.25807287654279	0.0015690093922994
102169756	'EDIL3'	mRNA	-0.691689079158802	0.0455953536898261
102169757	'TSTD2'	mRNA	0.39440461064038	0.0182605485455229
102169758	'NUDT2'	mRNA	-0.808383775634496	1.346997851009E-4
102169763	'TIMM9'	mRNA	0.540257590551034	0.0194237217398215
102169767	'WDR43'	mRNA	0.993450720863535	4.0381283686465394E-11
102169770	'ADRA1D'	mRNA	-3.32675184014022	1.307910407761E-4
102169774	'ZHX2'	mRNA	-0.968897220728108	3.157310454458E-4
102169778	'DCUN1D5'	mRNA	0.500009895548629	0.0347022398528472
102169781	'ELF5'	mRNA	1.27719909493661	4.36510520109314E-8
102169785	'MASP2'	mRNA	-3.37947640219958	0.0142483366005431
102169790	'LGI4'	mRNA	-1.48217801883116	7.84719625119575E-5
102169797	'MSX2'	mRNA	0.796172155482047	0.0012739069196471
102169798	'GDNF'	mRNA	-1.16777719599864	0.0183311230999583
102169805	'PRMT2'	mRNA	-0.502899054062736	0.0424344221022847
102169806	'UNC79'	mRNA	5.20446068653419	0.0035229439113418
102169807	'PGAM2'	mRNA	-7.79678550327618	8.05257547104176E-6
102169809	'HESX1'	mRNA	0.937965335853106	0.0279778049806268
102169810	'RPE'	mRNA	1.29681924254713	5.977061012753759E-13
102169813	'TBCC'	mRNA	0.387065444584558	0.0196212220422026
102169814	'RNF19B'	mRNA	0.492009946627399	0.0072875809109369
102169817	'FLAD1'	mRNA	-1.3005952239675	5.59659627759647E-15
102169820	'ZNF598'	mRNA	-0.3632996691862	0.034690592747317
102169826	'MIOS'	mRNA	0.791875994557158	0.0012657810003268
102169827	'PUS7'	mRNA	1.02993335489223	3.49634596476936E-7
102169830	'LOC102169830'	mRNA	-8.08795826649874	6.3821718870959E-7
102169832	'ZNF467'	mRNA	-0.942830899520877	0.0099089997155543
102169837	'SLC39A5'	mRNA	0.959704211417338	0.0087511763676401
102169839	'ITGA7'	mRNA	-0.688140157829241	0.01332070037377
102169841	'GNB3'	mRNA	-1.64719221731127	7.077253389246601E-10
102169854	'MPV17L2'	mRNA	-0.548497283032768	0.0177840769189974
102169855	'LOC102169855'	mRNA	-1.13533728123237	1.14634642059464E-6
102169858	'LOC102169858'	mRNA	3.61149785408842	4.44117008636575E-6
102169859	'MED15'	mRNA	-0.923539221096809	2.06550314522119E-8
102169863	'EGFL6'	mRNA	-2.91713221262022	3.1228954797611605E-9
102169864	'TCERG1'	mRNA	0.65751247701788	4.78353968420134E-5
102169869	'IFT74'	mRNA	1.19969575783143	2.29660466769306E-8
102169871	'MCM9'	mRNA	0.496726022168592	0.025168071900244
102169872	'ENPP3'	mRNA	-3.41969890726591	7.61849542652348E-23
102169874	'SNX1'	mRNA	0.373166760319871	0.0072846248146281
102169876	'GSTZ1'	mRNA	0.999563659399628	1.348422603791E-4
102169877	'PEX13'	mRNA	0.968978423804281	8.56906810916683E-6
102169878	'MRRF'	mRNA	-0.477609620689564	0.0185657070873611
102169879	'ST6GALNAC6'	mRNA	-1.07639314626952	1.48144979438426E-5
102169895	'FLT3LG'	mRNA	-1.06001884246823	0.0073846726347535
102169899	'SEZ6'	mRNA	1.98516475990942	1.34938543713149E-7
102169907	'PCNP'	mRNA	0.769188798284317	6.23690416264458E-10
102169911	'CERS3'	mRNA	0.623942715779334	0.0042100545848124
102169913	'LOC102169913'	mRNA	-10.5685621983403	9.84284577061769E-12
102169914	'KLHL23'	mRNA	1.76998566499103	4.68401021896577E-5
102169922	'CADM3'	mRNA	-1.02541093348972	1.534749100619E-4
102169925	'LOC102169925'	mRNA	-0.507242290874161	0.0470895816041164
102169926	'ESCO1'	mRNA	0.732940099967992	6.37374294999E-4
102169927	'OTUD7B'	mRNA	0.789981420318204	4.03817193069403E-7
102169928	'PRKAB2'	mRNA	1.65949142334962	2.63638739255511E-12
102169929	'RNPC3'	mRNA	0.783801031539183	2.19336498963007E-5
102169930	'DAB1'	mRNA	-1.86606234926471	9.205159985764E-4
102169933	'MLPH'	mRNA	1.71345952404441	1.3359687345716602E-9
102169934	'LIPA'	mRNA	-1.07436581020119	1.543562031995E-4
102169935	'LOC102169935'	mRNA	0.656941152897453	0.0055181370965628
102169940	'CCDC90B'	mRNA	0.843431593372742	1.98373313775454E-5
102169943	'TCEAL8'	mRNA	0.692389987704852	2.04441318707104E-6
102169945	'MMGT1'	mRNA	0.935706035784153	9.05607407336558E-10
102169956	'SHC2'	mRNA	2.47160318028161	7.95178125437485E-13
102169963	'AAGAB'	mRNA	0.637797750510034	1.751545837494E-4
102169965	'ARHGEF40'	mRNA	-1.14110159827903	2.40974279418633E-7
102169967	'DAPK2'	mRNA	-2.49639278011	1.5000699713687399E-18
102169969	'PIGF'	mRNA	-0.793304850564769	0.0020071911346078
102169971	'DOLPP1'	mRNA	-0.421806557131249	0.0174691444518749
102169975	'PRNP'	mRNA	1.05952303563817	8.46766176909863E-7
102169976	'LOC102169976'	mRNA	-0.456492887655021	0.0036510559995255
102169989	'ACSF3'	mRNA	-1.19950860790696	2.45187771021329E-6
102169990	'ZNF181'	mRNA	3.90279411300485	3.47381505079701E-32
102169991	'PTGIR'	mRNA	-1.76325672496376	9.219547428796E-4
102169993	'KRT40'	mRNA	0.714883890260841	0.0312234296445903
102170000	'C1H21orf33'	mRNA	-0.919514403811943	2.17126137837341E-5
102170002	'SS18L2'	mRNA	-0.484155126173546	0.0492373425426349
102170008	'PQLC2'	mRNA	-1.14029504767317	1.3314295463971601E-9
102170016	'NDUFS5'	mRNA	0.482086994937492	7.478134799864E-4
102170023	'SLC7A2'	mRNA	1.07453481771712	0.0160758763676072
102170030	'METTL1'	mRNA	0.751966294883786	8.641659583155E-4
102170032	'RNASEH2C'	mRNA	1.02065040986787	0.0400455901178926
102170033	'RASD2'	mRNA	-2.65429403909566	6.610529446716041E-19
102170035	'XIAP'	mRNA	1.20242373895862	9.192073941658029E-11
102170036	'TEAD4'	mRNA	-1.51663027081688	8.86571686741186E-6
102170038	'SEPSECS'	mRNA	0.993381680160556	3.24052028780468E-7
102170047	'LMOD1'	mRNA	-1.50399330712792	5.11454344867479E-6
102170050	'TMEM181'	mRNA	0.763080968361274	5.0959047181667E-7
102170051	'AP1G2'	mRNA	-0.642936803245115	7.528623645994E-4
102170052	'KIAA0586'	mRNA	0.717324791240973	0.0078116951006991
102170061	'CENPB'	mRNA	-0.586344619658325	2.980693311463E-4
102170066	'DCAF13'	mRNA	0.697969999213176	2.78817274463288E-5
102170070	'PPP2R1B'	mRNA	1.56606749070434	1.47155596562411E-16
102170071	'DDX6'	mRNA	0.993768815377262	2.53107735195978E-18
102170074	'DSTYK'	mRNA	1.11598839514593	9.188840799578199E-11
102170076	'SELP'	mRNA	-2.15346984956135	3.62117741519E-4
102170084	'NUFIP2'	mRNA	0.904739169307527	1.0849961844183099E-11
102170085	'MIS12'	mRNA	0.668486569135615	0.0027642524984822
102170086	'TMEM94'	mRNA	-0.696051892660219	1.40786630139789E-5
102170089	'FAM169A'	mRNA	2.26708300368576	7.56349208243049E-15
102170094	'ANAPC13'	mRNA	1.33482990651743	4.9501244202816E-7
102170096	'DBNL'	mRNA	-0.578756002352497	1.529160537819E-4
102170099	'GLTSCR1L'	mRNA	0.698534516080383	6.41892655208906E-5
102170102	'DEK'	mRNA	0.889988812301303	1.55456260685822E-13
102170104	'SLC9A3R2'	mRNA	-0.673616565782815	4.441187109083E-4
102170107	'ATP5J2'	mRNA	0.485625669625611	5.05625049648E-4
102170109	'CSMD2'	mRNA	-4.18221560836503	0.0021531811695144
102170112	'ZNRF2'	mRNA	0.754837861025288	2.68806140928425E-5
102170122	'FGFR1OP2'	mRNA	1.49585625313406	6.91537277943291E-10
102170128	'RFC1'	mRNA	0.47076818819894	0.0114597548808142
102170129	'ELK1'	mRNA	-0.620402769313576	1.318759650346E-4
102170131	'TCEANC'	mRNA	1.29631683666606	4.428798167565E-4
102170135	'PIK3R2'	mRNA	-0.537743550634211	0.0082013240718668
102170136	'MAST1'	mRNA	-1.27878095275704	5.87455886527104E-7
102170139	'HINT1'	mRNA	0.365356955197683	0.0207602166283427
102170141	'ECSCR'	mRNA	-1.80573416907032	1.20018010284966E-13
102170145	'RBM27'	mRNA	0.509184925030851	0.0012824090568396
102170148	'PLN'	mRNA	-0.791419568592715	0.0311745174084172
102170152	'TMEM229B'	mRNA	-1.33597159445373	6.5603808654888E-11
102170154	'COG6'	mRNA	0.728220697483989	4.582327580241E-4
102170158	'CRNKL1'	mRNA	0.44742511428905	0.0039673274604126
102170162	'DNAJC5B'	mRNA	-2.94478676116287	0.0041709898409454
102170167	'MRPL16'	mRNA	0.618797557084127	5.325244300331E-4
102170170	'LOC102170170'	mRNA	2.53270387262659	0.0207602166283427
102170171	'RPL13A'	mRNA	-0.640384354270844	5.89501394320846E-7
102170174	'MYO18A'	mRNA	0.428637041832588	0.0041184430172109
102170176	'METTL2A'	mRNA	0.657251676994079	4.34110886680281E-5
102170182	'TBL1XR1'	mRNA	0.630304344851186	9.81637830048646E-5
102170188	'DARS'	mRNA	0.49961395164954	0.0010709697968001
102170189	'GTF3C3'	mRNA	0.76593340769419	0.0086015334636372
102170204	'GAS2L3'	mRNA	2.27775374554191	1.5455092872664602E-23
102170212	'AP1AR'	mRNA	-0.481915210249175	0.0112311057307819
102170215	'GK'	mRNA	1.47026360486512	6.21707072778E-4
102170223	'PTPRS'	mRNA	-0.749218263173417	0.0018810807272671
102170232	'LOC102170232'	mRNA	-0.971727507958139	5.38776582674782E-7
102170233	'SLC31A2'	mRNA	-0.566735917847076	0.0288178705449855
102170240	'TMOD3'	mRNA	1.52037532210603	2.27127100376781E-17
102170241	'HEATR5B'	mRNA	0.59150122050362	0.0195549001040818
102170247	'GSS'	mRNA	-0.550180369362666	0.0050989050479279
102170249	'GPAA1'	mRNA	-0.679090048218369	2.81193033630015E-5
102170251	'IL18BP'	mRNA	-0.760458397952705	0.0483891653365943
102170254	'PERM1'	mRNA	-4.00231416933416	2.2313476490841E-6
102170260	'SLC35E4'	mRNA	-0.772828137237192	0.005900766215807
102170261	'SLC22A31'	mRNA	-1.75646459867574	2.57436995619571E-14
102170264	'LOC102170264'	mRNA	1.23010425417419	5.92478551757795E-13
102170270	'CSK'	mRNA	-0.986227793472011	1.3001981530857799E-11
102170272	'MBIP'	mRNA	0.76244338924276	6.883321826866E-4
102170273	'ICOSLG'	mRNA	-2.46830904045	1.25569369056957E-31
102170275	'NKTR'	mRNA	0.670111033286954	6.05356999082902E-7
102170277	'RNF25'	mRNA	-0.416093222727461	0.0293694374920848
102170282	'LOC102170282'	mRNA	1.59929009729036	5.0410233413674404E-14
102170283	'VARS2'	mRNA	-0.938406937342049	1.78449641900935E-7
102170287	'CPPED1'	mRNA	0.841915792132658	0.0039265280329228
102170299	'CEP290'	mRNA	0.961669894970097	5.39899185130341E-6
102170301	'BARX2'	mRNA	-1.68674020412757	9.3773185161351E-22
102170303	'TULP3'	mRNA	0.728892109761745	2.35570588725627E-5
102170306	'PI4K2B'	mRNA	1.54008642133461	7.40456979523334E-10
102170308	'NAT16'	mRNA	-3.35139212375883	5.0533148576563805E-23
102170313	'LOC102170313'	mRNA	-4.08660378831885	1.33419613511139E-10
102170314	'APOE'	mRNA	-1.06612925698967	1.10032697715931E-10
102170315	'TIMM17A'	mRNA	-0.608001231427494	0.0020943302254383
102170316	'BTBD2'	mRNA	-0.662429915532214	3.13877621774566E-6
102170318	'C8H9orf85'	mRNA	1.57484495253494	7.58237714348524E-6
102170319	'FAM160B2'	mRNA	-0.952883285340605	2.004045283426E-12
102170321	'ARHGAP11A'	mRNA	1.05499960429597	1.270466450171E-4
102170322	'DAAM1'	mRNA	0.844092419795355	3.14720749998686E-8
102170325	'AUP1'	mRNA	-0.413369330524569	0.0099888073404662
102170326	'FBLN7'	mRNA	-1.17157064709579	1.038763146537E-4
102170327	'ITSN2'	mRNA	0.460143676775429	0.0137392871049893
102170328	'PTGS1'	mRNA	-0.654325474649068	0.0315663064899139
102170332	'KIF16B'	mRNA	0.731138008570312	3.830489422421E-4
102170333	'ADAM33'	mRNA	-2.14336954944013	1.4878121186086801E-9
102170334	'HAS2'	mRNA	-1.58105816472378	3.39626738340113E-5
102170340	'ALG9'	mRNA	0.916390507454709	6.230069579133E-4
102170347	'FHDC1'	mRNA	-0.516584825117686	2.52003778158E-4
102170352	'USF2'	mRNA	-0.338902052041676	0.0286209153623589
102170354	'TAOK1'	mRNA	0.54187453826643	5.370825094128E-4
102170356	'GRB2'	mRNA	-0.312680185204313	0.0225926880773082
102170357	'SLC5A3'	mRNA	1.07950999834804	1.0964842737375E-6
102170358	'LOC102170358'	mRNA	-10.5515049802304	1.2718490414364699E-11
102170371	'YARS'	mRNA	0.351619027896942	0.0287614403578972
102170373	'LOC102170373'	mRNA	-1.52790958311278	6.46993492549777E-28
102170374	'MTMR11'	mRNA	-0.74359126465716	0.01562037493631
102170376	'NTHL1'	mRNA	-0.866239407170078	9.818327490026E-4
102170377	'CDC7'	mRNA	1.12252493375016	1.892541215628E-4
102170379	'CLDN4'	mRNA	-1.14155309554224	1.14162697832643E-16
102170380	'ELOVL1'	mRNA	-1.46693356805314	1.2008580795731801E-20
102170384	'ARHGAP19'	mRNA	0.832991477859113	0.0045331085477904
102170385	'RINT1'	mRNA	1.1377613231688	2.64123276830809E-7
102170386	'WIPF3'	mRNA	-1.20591972610443	0.0015224322553993
102170387	'ZNF862'	mRNA	-1.17855975420675	1.18763651416712E-6
102170388	'LOC102170388'	mRNA	-3.09457056411678	0.0175894274289645
102170389	'ZNF239'	mRNA	1.36150664070932	8.53640603264257E-7
102170392	'CCT2'	mRNA	0.373379812139518	0.0066066853916248
102170394	'MYL6'	mRNA	-0.620811085519269	1.79250916408458E-5
102170398	'BEX2'	mRNA	0.928904427973469	5.89501394320846E-7
102170399	'MLF2'	mRNA	-1.1146519338202	3.37114823933518E-8
102170400	'SEPT3'	mRNA	-1.70799851935689	0.013071665985667
102170403	'RPL9'	mRNA	0.436989089151687	2.940558741022E-4
102170404	'RASL11B'	mRNA	-0.916128873265436	0.0461345842358897
102170408	'MAPK9'	mRNA	0.852139947325652	1.44631945003949E-6
102170412	'LOC102170412'	mRNA	-0.519595395155689	0.0057042459891361
102170413	'CHSY3'	mRNA	-1.73026519303062	0.0196050400195074
102170415	'ZFP62'	mRNA	0.804135783615377	6.614900646857E-4
102170422	'NOL8'	mRNA	0.687596813781416	6.30204874359748E-5
102170423	'TTK'	mRNA	1.67975240162648	1.10233440718441E-7
102170426	'POLK'	mRNA	1.16814791757118	1.32942848107601E-6
102170432	'MRPL19'	mRNA	1.06575690590505	6.680731762666981E-9
102170433	'CRAT'	mRNA	-1.32813629565073	1.12046864346061E-12
102170435	'LHFP'	mRNA	-1.42859175406027	3.916853991065291E-9
102170437	'XPO4'	mRNA	0.883127737200165	7.88756832275102E-10
102170449	'ZNF268'	mRNA	-0.633525620539247	0.0060525501992972
102170452	'CCDC97'	mRNA	-0.771422273278957	4.24476175909783E-6
102170453	'RPS11'	mRNA	-0.647108221503149	3.01788679964914E-8
102170461	'MCRIP1'	mRNA	0.446049846072821	0.0312510143058921
102170468	'COMMD2'	mRNA	0.755420792589253	3.688935419229E-4
102170471	'GPD1L'	mRNA	0.654681744077523	0.0149613814779639
102170473	'PGAP1'	mRNA	1.03078037511681	0.0011221687078667
102170478	'SETD1A'	mRNA	-0.566769009945661	8.256757419381E-4
102170480	'TOMM7'	mRNA	-0.371348408324937	0.0345676848625296
102170482	'FKBP9'	mRNA	-1.11351447902343	5.499800989159881E-9
102170485	'FLNC'	mRNA	-1.44055748165875	1.723907175833E-4
102170487	'NOM1'	mRNA	0.629613892304376	0.0033440869032328
102170489	'TARBP2'	mRNA	-0.620201891897742	0.0012780932558388
102170496	'STAG2'	mRNA	0.987942255324492	1.0432944670887E-8
102170497	'VMA21'	mRNA	0.407943247758112	0.0077834863111479
102170498	'C6H4orf32'	mRNA	1.42668899813868	1.09554548758182E-5
102170501	'ADGRG2'	mRNA	1.52020139999067	2.698671966476E-4
102170505	'STXBP2'	mRNA	-0.628782996560607	1.199760809904E-4
102170510	'TPGS1'	mRNA	-0.622448888211312	0.0265407020367753
102170515	'MLLT3'	mRNA	1.16797058237563	5.46307327480642E-5
102170516	'SLC31A1'	mRNA	1.27635783562418	8.282181240193651E-10
102170522	'RNASE13'	mRNA	-2.07108208339247	0.0032192938188137
102170523	'DISP2'	mRNA	5.11966866229805	0.0330718301845385
102170524	'TMOD2'	mRNA	-0.913851808825289	0.0195384297672889
102170525	'USP34'	mRNA	0.491487721209887	1.190848439406E-4
102170532	'TTPAL'	mRNA	1.75415063718745	9.56189401765948E-8
102170536	'ST5'	mRNA	-0.577597814604481	0.021007673217285
102170543	'ALDH2'	mRNA	-0.581716448742192	0.0107213926324171
102170546	'LOC102170546'	mRNA	-0.964890481172163	1.42804910351843E-10
102170548	'CDC27'	mRNA	0.413695158929197	0.0332193491181407
102170549	'AMZ2'	mRNA	1.41161211613396	7.42926698163438E-13
102170551	'TRAPPC13'	mRNA	0.943035007775526	9.30411396009085E-7
102170554	'LOC102170554'	mRNA	-5.28732264635224	0.0105249631910987
102170561	'SLC6A6'	mRNA	0.404945997743769	0.0484302630050248
102170565	'DAAM2'	mRNA	-0.709550287482185	0.0172966828771723
102170566	'MRTO4'	mRNA	0.531333947646745	8.749018070872E-4
102170570	'ECI2'	mRNA	-1.07517543517566	3.97960799389295E-5
102170575	'AKIRIN1'	mRNA	0.362965683894405	0.0336130606066469
102170576	'MRM2'	mRNA	0.617686021518972	0.0059571474673141
102170577	'GLCCI1'	mRNA	1.52418687847875	6.59878530364141E-20
102170578	'NEURL1'	mRNA	-1.56527973999814	0.0103447811649816
102170580	'AGPAT5'	mRNA	0.75698128081372	0.0042033912769224
102170583	'C5H12orf29'	mRNA	0.458404919955246	0.0187691758240873
102170593	'FOXO4'	mRNA	-0.887329802284775	1.54957597686128E-7
102170601	'RNPEP'	mRNA	-0.497321257040527	0.0158003124329943
102170606	'ACTC1'	mRNA	-4.37045440046702	1.92776773432837E-10
102170607	'DQX1'	mRNA	2.01061783420603	3.91178852099831E-8
102170608	'TMEM87B'	mRNA	0.404133824007642	0.0041776834878258
102170609	'RHOQ'	mRNA	-0.622977466975119	0.0484261392070071
102170612	'ABCC4'	mRNA	0.906449764655246	0.0208036826087619
102170613	'PFKFB3'	mRNA	-0.730133647511601	0.0032041484990919
102170615	'ATRN'	mRNA	0.423888551008025	0.0036381048886828
102170619	'NDUFAF6'	mRNA	1.72258875491136	5.8010197703213793E-11
102170622	'ARFGAP2'	mRNA	-0.590408500817773	4.69396885991193E-6
102170624	'CDC73'	mRNA	0.589165536943811	3.209966407069E-4
102170625	'ASPM'	mRNA	1.18837433632821	8.08842926989671E-7
102170627	'FANCA'	mRNA	-1.36025408954713	8.63310320738079E-9
102170631	'NFE2L1'	mRNA	-0.54892627170889	7.34696757012436E-5
102170634	'GFM2'	mRNA	0.4208100018648	0.0481024263005352
102170636	'SEMA5A'	mRNA	0.622487138160451	0.0131468448265136
102170638	'CTSH'	mRNA	-0.435291455398199	0.0131538761777685
102170639	'FBXO25'	mRNA	-0.615364690675912	0.0052829402833792
102170640	'LOC102170640'	mRNA	5.37763048470098	4.86401761241769E-6
102170642	'FMNL2'	mRNA	1.62018158531485	2.47984229500311E-12
102170644	'CCL20'	mRNA	1.68036815352522	0.040376086064709
102170648	'RNF5'	mRNA	-0.650853771163719	1.403941914391E-4
102170649	'IGSF8'	mRNA	-0.922061721591064	8.43866121394651E-6
102170653	'SF3B4'	mRNA	-0.554544203795645	1.95204223499E-4
102170660	'NGEF'	mRNA	-0.75567766220931	3.138014005834E-4
102170665	'GNG4'	mRNA	0.769429124364871	4.126743601815E-4
102170666	'ATP6V0E2'	mRNA	-0.888314006542379	0.0076617654224932
102170667	'DLG5'	mRNA	0.493621057299891	2.800481427112E-4
102170669	'COG2'	mRNA	0.74963321356904	2.01835402888116E-5
102170676	'LOC102170676'	mRNA	0.738028863946465	0.005280128604593
102170678	'FHL1'	mRNA	-4.22507899142146	0.043985005042692
102170679	'NAGA'	mRNA	-1.10963835005761	7.18225099763842E-17
102170681	'TIGD2'	mRNA	1.19025382581042	8.663616472093E-4
102170700	'RPL10L'	mRNA	-6.05278529265724	0.001142063891843
102170701	'USP3'	mRNA	0.422270569262682	0.0131692367347724
102170704	'MAT2A'	mRNA	-0.31519801547732	0.0481257575200646
102170705	'PTPA'	mRNA	-0.517061457044254	0.0064929665099157
102170707	'EEF1AKMT1'	mRNA	0.769117724152671	0.0028402751064127
102170708	'CRYL1'	mRNA	0.405062114695653	0.0341163253457842
102170709	'KIZ'	mRNA	-0.914622703438693	0.0055181370965628
102170719	'KLHL17'	mRNA	-0.457052437789117	0.034496479591067
102170721	'CHTF8'	mRNA	-0.532676675066026	0.0015999184978074
102170724	'FCGRT'	mRNA	-1.34719201991678	1.30374824956673E-9
102170725	'MYADM'	mRNA	-1.8683795269659	3.24052028780468E-7
102170727	'ABHD15'	mRNA	-1.49479686401616	0.0466842244748402
102170734	'ACOX1'	mRNA	0.953628783985888	8.27528937888897E-7
102170737	'HDDC3'	mRNA	-0.444106562626936	0.0492491981192067
102170738	'STRA6'	mRNA	-2.46015384122298	1.00686857179773E-10
102170739	'CWC22'	mRNA	0.612329817281409	0.0013244296100294
102170742	'TMEM115'	mRNA	-0.703156597055658	1.2335085994628E-6
102170744	'STK36'	mRNA	-0.848495344737409	0.0020829949920827
102170746	'LOC102170746'	mRNA	-7.84011047832683	2.40061392339791E-6
102170747	'CERS5'	mRNA	-0.743139842666072	6.203998463584E-4
102170750	'HSD3B7'	mRNA	-0.922891881651188	0.0052337916888611
102170752	'KBTBD2'	mRNA	0.610425134948369	2.237846845339E-4
102170758	'LOC102170758'	mRNA	-1.68979841193284	7.31246075912422E-12
102170759	'VPS51'	mRNA	-0.606177309945661	0.001177135300556
102170772	'LOC102170772'	mRNA	-1.0851832819043	0.0086457515785894
102170774	'TICAM1'	mRNA	-1.6045325608097	2.2927428395249E-6
102170784	'CAAP1'	mRNA	0.710775629035608	2.331280116322E-4
102170786	'CDC26'	mRNA	0.833082852364857	8.16038041823878E-5
102170790	'FEM1B'	mRNA	0.937606302546478	7.03906167898942E-12
102170792	'PIGH'	mRNA	0.772369751880908	0.0165412316757987
102170797	'SLC23A2'	mRNA	0.657166487569773	2.40321147665E-4
102170798	'CSTF1'	mRNA	0.877794276065847	2.65934496364733E-6
102170803	'EHF'	mRNA	1.70841699359896	3.82051126227636E-7
102170806	'PLEKHM2'	mRNA	-0.757369530705365	1.91923185949965E-6
102170809	'PGAM5'	mRNA	0.929216591968089	2.75349980498688E-8
102170810	'BICDL1'	mRNA	-0.775926336703241	0.0071191311735707
102170811	'SMTN'	mRNA	-1.59033854757239	1.50602691263713E-35
102170812	'LOC102170812'	mRNA	-0.409469897986506	0.0046596344094611
102170813	'NPAS1'	mRNA	-3.09592538243479	0.0182716936128858
102170814	'RNFT1'	mRNA	0.859581259362384	5.32025125923187E-8
102170818	'GNA13'	mRNA	0.870982316536959	3.21529826561733E-9
102170820	'LRCH3'	mRNA	1.11090280643049	1.32898110181035E-8
102170821	'C20H5orf42'	mRNA	-0.59078887778736	0.0076295383356179
102170829	'ARHGEF3'	mRNA	0.52483149580251	0.0186300234042146
102170831	'XPC'	mRNA	-0.513759186288115	8.440456097596E-4
102170832	'LOC102170832'	mRNA	-0.657324354933489	0.0101264620348796
102170835	'EMC1'	mRNA	-0.519980837846462	3.95802259117291E-5
102170836	'PBX1'	mRNA	0.74798358020611	0.0013310933150727
102170839	'PRPF4B'	mRNA	0.589246132840301	8.43866121394651E-6
102170846	'MAD1L1'	mRNA	0.763195937973701	0.0064842888990739
102170853	'MICU3'	mRNA	1.48147417949095	0.0042822887057643
102170857	'EFEMP2'	mRNA	-0.937869468795538	0.0159272108856876
102170858	'ITPR2'	mRNA	0.601480706428651	0.0141192910138839
102170859	'COPS7A'	mRNA	-0.730164251903572	8.05679134807645E-6
102170873	'ENHO'	mRNA	-3.75773544038362	1.8545941402784999E-41
102170875	'FNDC1'	mRNA	-2.12928979059917	1.2060387246615499E-12
102170879	'GPATCH11'	mRNA	0.587553441207748	0.016411994572427
102170880	'CRIPT'	mRNA	0.74165011445756	3.130535754469E-4
102170882	'NHLRC3'	mRNA	0.798721282101471	0.014957066358793
102170885	'ARHGAP21'	mRNA	-0.67348917556401	6.69286429187E-4
102170890	'BAALC'	mRNA	-1.77015095717011	2.709704939874E-4
102170892	'DPY19L4'	mRNA	1.74777401310663	2.40181622681003E-10
102170900	'ZNF10'	mRNA	0.765553811694784	0.0041236810862798
102170902	'ZNF276'	mRNA	-0.491930446995715	0.0120329332658575
102170905	'ERCC1'	mRNA	-0.444769228825945	0.0214531710144063
102170906	'ZNF8'	mRNA	2.13200291029646	2.68575168970245E-7
102170909	'MRPL12'	mRNA	0.564686467247563	0.0072613797120149
102170911	'ARL6'	mRNA	0.781874554299804	0.0095945140017646
102170912	'RTP4'	mRNA	-1.20075967018253	0.043143901147748
102170916	'WWTR1'	mRNA	0.488586907873862	0.0054711740142113
102170917	'RASGRF1'	mRNA	-2.84714634001245	0.0197691544287765
102170918	'LOC102170918'	mRNA	-2.16767648429394	0.0063828001139799
102170921	'WNT5A'	mRNA	1.38548586772332	2.6146127172238702E-9
102170922	'MEA1'	mRNA	-0.584976038879356	0.0024391863112325
102170925	'KDM1B'	mRNA	1.12613075354113	6.642209900431321E-9
102170926	'SHC1'	mRNA	-0.584506047206994	0.0013069227097271
102170929	'RSBN1'	mRNA	1.38593411621409	1.47496221943514E-9
102170930	'TMEM8A'	mRNA	2.35725177352868	2.09135694499569E-6
102170931	'PKD1'	mRNA	-0.983104066985834	1.0888567924464E-14
102170932	'LOC102170932'	mRNA	-2.05907765642365	1.9192023732595103E-9
102170934	'TMEM130'	mRNA	-7.24407849739099	4.69929544441679E-5
102170938	'FGFR2'	mRNA	0.598587682569639	0.001379610158469
102170939	'CPVL'	mRNA	-4.48415319633714	7.95460193398492E-12
102170940	'TRIM24'	mRNA	0.734312853878022	1.648131762275E-4
102170941	'LRRC3B'	mRNA	-2.01346078152059	0.0093084299040941
102170942	'LYST'	mRNA	0.772667562684431	2.50873069272585E-6
102170943	'LRRC61'	mRNA	-2.14601395932862	1.3820692306372399E-11
102170946	'C29H11orf54'	mRNA	0.781323064903938	0.0028536183104889
102170947	'PUS7L'	mRNA	1.70186631301354	6.3514616733107E-9
102170949	'FRS2'	mRNA	1.28820240479188	6.07883516479807E-10
102170971	'PPP2R2B'	mRNA	-1.41423805229895	1.69156275490934E-9
102170975	'GOPC'	mRNA	1.09900241590476	3.67001283081662E-7
102170980	'L3HYPDH'	mRNA	-1.88793810155996	1.76688335862953E-6
102170983	'EVA1A'	mRNA	1.61563798655349	0.0037075179427338
102170987	'CARD9'	mRNA	-0.871618037189658	0.0452676570548413
102170991	'CHRNA4'	mRNA	-5.8121133819584	0.0024644472001835
102170995	'RNF121'	mRNA	-0.408988607207752	0.0113817698210352
102170999	'HAS3'	mRNA	0.702561859859597	0.0037904743761499
102171002	'RCN3'	mRNA	-0.97574820015213	0.0074172107956782
102171006	'TP53I13'	mRNA	-1.18588870648033	3.00479534530735E-6
102171011	'ALCAM'	mRNA	1.25081462325421	5.9873579479102E-9
102171015	'CMTM7'	mRNA	-0.627131295421011	0.0280175872298599
102171022	'ROCK1'	mRNA	0.716828499237648	1.97261756856014E-5
102171025	'STX1B'	mRNA	-3.37356935379202	1.4001149826496E-11
102171027	'LSM5'	mRNA	0.550277780198492	0.0411538200832029
102171033	'TMTC3'	mRNA	1.20186695333097	6.06875094121502E-11
102171038	'ZNHIT2'	mRNA	-0.809070342190661	0.0029624893187819
102171045	'SNX12'	mRNA	-0.588990818032459	2.66580591455288E-6
102171046	'OTUD5'	mRNA	-0.300211507354541	0.0215414127549536
102171051	'LOC102171051'	mRNA	-2.07809504069463	0.0261257252102935
102171053	'LOC102171053'	mRNA	4.92287906864534	0.0033947117969724
102171058	'TMEM173'	mRNA	-1.13679148196861	0.0099364986919818
102171059	'GRIA1'	mRNA	-1.28656626100178	0.0402040453012957
102171060	'HCN2'	mRNA	-1.5891399587451	4.41635364405796E-6
102171064	'HMGB2'	mRNA	0.880505989689972	6.16082648190698E-7
102171067	'GDA'	mRNA	1.2422425031393	0.0299450346764344
102171068	'SUSD3'	mRNA	-1.65884289733538	5.11097448176945E-5
102171069	'PRPF4'	mRNA	0.567906085462637	7.837303466562E-4
102171074	'ITGA11'	mRNA	-3.08813875692012	1.72331314299324E-8
102171076	'BAHD1'	mRNA	-0.35402260075087	0.0323529357113548
102171079	'COL4A1'	mRNA	-0.938455307655263	0.002810527067475
102171085	'ELK4'	mRNA	1.91905162518824	3.003489414181E-4
102171086	'AGMAT'	mRNA	4.64573012992047	0.0214363767454155
102171087	'ZBTB41'	mRNA	0.76209195388155	2.489253945618E-4
102171089	'PXMP2'	mRNA	-0.960653136898588	0.0280941760431415
102171090	'GCN1'	mRNA	0.386246162530442	0.0268127474682598
102171091	'LOC102171091'	mRNA	-0.555520185774803	0.0219402109342078
102171094	'INTS2'	mRNA	0.961833609371295	1.17347347157133E-6
102171100	'CD47'	mRNA	0.924902415003916	1.86474465616847E-5
102171101	'FYTTD1'	mRNA	0.933571670617765	5.0937083483882705E-9
102171102	'NIPBL'	mRNA	0.339604726885332	0.0182975727179493
102171103	'SPTSSB'	mRNA	0.55868318030719	0.0204455816459018
102171104	'PAX9'	mRNA	2.05507878976523	4.19781477507783E-6
102171107	'TMEM43'	mRNA	-1.11954794516667	1.97033998633057E-8
102171109	'LEMD2'	mRNA	-1.06115558889896	1.3061658408337401E-14
102171110	'LOC102171110'	mRNA	2.95109244194359	0.0034558115094791
102171118	'LOC102171118'	mRNA	6.40571650215781	2.491276003023E-4
102171123	'KIF20B'	mRNA	1.05833554523761	5.79702209951849E-7
102171131	'SMARCD1'	mRNA	-0.419479648195787	0.0390590617563328
102171133	'FADS2'	mRNA	-1.64857704956664	6.489800285825E-4
102171134	'CTSW'	mRNA	-1.90885850503976	0.0184490631216312
102171135	'LOC102171135'	mRNA	-5.67300676661982	0.0040082944642294
102171142	'LOC102171142'	mRNA	-3.20389286594129	9.18156784082892E-8
102171147	'RELB'	mRNA	-0.992735973813518	0.0013062164991974
102171149	'LOC102171149'	mRNA	-0.474617017810119	0.0071452431845397
102171151	'HR'	mRNA	-1.06980795485487	6.653561314674151E-14
102171155	'SV2C'	mRNA	3.62159978771997	3.63624281112037E-5
102171159	'CA12'	mRNA	0.613765725919906	0.0020596347126766
102171161	'ACOXL'	mRNA	5.02571624891883	0.0410806569538903
102171167	'NINL'	mRNA	0.478879360587535	0.0458722972860576
102171168	'SLC4A11'	mRNA	-3.15907997842795	1.46249699680375E-11
102171169	'PROCR'	mRNA	1.03321940783152	3.600610961416E-4
102171172	'CPNE3'	mRNA	0.694690091629545	5.849563972574E-4
102171174	'MMP27'	mRNA	-1.28114065089073	0.039448732005458
102171180	'LOC102171180'	mRNA	-4.10319132147869	0.0034122626718369
102171182	'CENPBD1'	mRNA	1.27770079949121	0.0136102791172519
102171187	'KCNAB3'	mRNA	-1.54751937129204	1.85073551582572E-5
102171188	'RASD1'	mRNA	-1.2945606651005	1.02831156588906E-5
102171189	'LOC102171189'	mRNA	0.461878560038147	0.005473435015137
102171201	'OTUD3'	mRNA	0.864995433052899	1.3016380789522E-5
102171202	'ZBTB8B'	mRNA	1.74345602813771	0.0122882046767768
102171203	'FKBPL'	mRNA	-1.00465299690494	0.0017329657515933
102171204	'IGSF9'	mRNA	-1.04244094405709	1.96737651294742E-7
102171207	'PHTF1'	mRNA	-0.631379285398624	0.001983019152518
102171209	'RAB26'	mRNA	-1.74040551839552	2.36394999879077E-5
102171212	'NPTX2'	mRNA	2.57818050278242	2.84663572802966E-10
102171213	'ATG16L1'	mRNA	0.667238657271977	2.268776350451E-4
102171226	'FGF5'	mRNA	-2.67218730883737	2.18117222774018E-7
102171227	'TLR7'	mRNA	2.37321227394478	7.26178112832382E-5
102171233	'RPL18A'	mRNA	-0.66334782556143	9.50042966427466E-8
102171236	'TRAPPC5'	mRNA	-0.821753820833364	0.0053985492450962
102171241	'LOC102171241'	mRNA	-3.43929649144619	0.0057692196182588
102171243	'TLE4'	mRNA	0.907390578240008	1.727578394003E-4
102171248	'JKAMP'	mRNA	0.987657951429873	1.51573934251413E-6
102171249	'TMED10'	mRNA	0.458171932428888	4.172466052425E-4
102171250	'PLB1'	mRNA	-1.11766501583497	6.05196032688885E-7
102171253	'SNAPC4'	mRNA	0.476624977535021	0.0362795664555892
102171255	'GJB6'	mRNA	-1.21894018350772	6.93864889847168E-12
102171259	'AURKA'	mRNA	0.728275272282597	0.0268718332881531
102171265	'SERPINH1'	mRNA	-1.14183277209531	2.39494082460684E-12
102171270	'NOSIP'	mRNA	-0.544781995473541	0.0061887779288011
102171272	'CCL5'	mRNA	-2.44746394090523	0.0036465970206258
102171273	'SSH2'	mRNA	0.493723385733	0.0378300871820522
102171274	'GIT1'	mRNA	-0.876166760771547	7.792412975660851E-9
102171277	'BACH1'	mRNA	0.979724442969365	4.90622366127383E-8
102171281	'CINP'	mRNA	-0.628624525578368	0.0071200452881426
102171284	'CMTM6'	mRNA	0.420833757130058	9.359837699304E-4
102171285	'TRAK2'	mRNA	2.01551201937511	7.08519113098472E-41
102171286	'C2H2orf69'	mRNA	1.28075986764231	9.40742171228193E-5
102171290	'SELENBP1'	mRNA	1.82805959217898	1.30374824956673E-9
102171293	'KIAA1324'	mRNA	1.75321992194953	9.44002643140214E-7
102171294	'DCTPP1'	mRNA	-0.964632128471292	9.189919873391E-4
102171295	'PRKAA2'	mRNA	3.41447425594106	3.5819797620537705E-20
102171299	'SNX10'	mRNA	1.4738976883078	0.0046481115557527
102171303	'WDR60'	mRNA	0.823685372055406	8.646700544126E-4
102171306	'CDK4'	mRNA	0.318296005169063	0.0273067954819824
102171312	'IL13RA1'	mRNA	0.323724210191636	0.0366072709198609
102171314	'NUP50'	mRNA	0.536627504254908	0.0024104408563542
102171316	'MCUB'	mRNA	-0.855772727890074	3.160624149435E-4
102171320	'PDE4C'	mRNA	-2.1436894091601	5.26664332381E-4
102171321	'G6PD'	mRNA	-0.900836703044457	2.1990784349191297E-11
102171330	'MSH3'	mRNA	0.783376309542032	0.0023658689476935
102171331	'SRSF6'	mRNA	0.346227907458313	0.0388451350467577
102171334	'ZFAND5'	mRNA	-0.388935419231717	0.0180729046765017
102171335	'CARD19'	mRNA	-1.2971916910399	3.5278019478339E-7
102171336	'TMEM38B'	mRNA	0.785842839500497	0.0077599321446363
102171339	'MYB'	mRNA	1.42008346776451	9.1717464764203E-8
102171341	'ZNF770'	mRNA	1.03964759601299	0.0280279937201787
102171342	'CHST14'	mRNA	-1.09411202863845	5.3527786951295E-6
102171347	'COL4A2'	mRNA	-1.52323688860832	1.06195089813163E-8
102171348	'ITIH5'	mRNA	-1.73651500926681	1.55607843511935E-7
102171350	'SERINC3'	mRNA	0.404968673258616	0.004588790479801
102171351	'LOC102171351'	mRNA	4.72037752447662	0.0187280907034476
102171352	'EXOSC4'	mRNA	-0.689126367946963	0.0032143363319937
102171356	'DDB2'	mRNA	-1.28110307889616	4.69050512290524E-7
102171363	'RPLP0'	mRNA	-0.670737454774234	7.09771292943488E-8
102171364	'LIMK2'	mRNA	-0.376708374278558	0.0023372192953235
102171366	'ADGRG1'	mRNA	-1.74491702015122	2.77291311912749E-63
102171367	'BBC3'	mRNA	-1.78751586034322	4.52249658651218E-5
102171371	'MRC2'	mRNA	-1.21282621544862	7.6162841758489E-6
102171375	'TRIM23'	mRNA	0.9814039756255	1.15927771506621E-6
102171378	'MASP1'	mRNA	-1.24406306329234	0.0023816775990803
102171382	'TRPM2'	mRNA	-3.72432660733431	2.03805149593534E-5
102171383	'FOXP1'	mRNA	0.749729981639685	0.0012027502269245
102171385	'TTLL4'	mRNA	-0.766951603907567	2.62348664546852E-5
102171389	'CNKSR1'	mRNA	-0.847089891453849	2.92632982368153E-5
102171391	'IFFO2'	mRNA	-0.774706810224456	3.01359530125851E-5
102171395	'LOC102171395'	mRNA	-0.472004149493021	0.0017874582412857
102171397	'ZFAND2A'	mRNA	0.67667874868626	0.0039593093726376
102171400	'LOC102171400'	mRNA	-4.77807563661497	0.0166645461410455
102171404	'ATP6V0A4'	mRNA	-2.17507638652387	5.85584098013247E-18
102171405	'HEATR1'	mRNA	0.40273175901949	0.0429902176748591
102171414	'LOC102171414'	mRNA	0.874640010332508	7.93467305178606E-9
102171421	'CLPTM1'	mRNA	-0.898586186962842	3.70366719726616E-13
102171430	'NDRG2'	mRNA	-1.48176671790644	6.977420989365129E-18
102171432	'SAMD15'	mRNA	2.03407353088511	6.770321074765E-4
102171434	'LOC102171434'	mRNA	-4.7517245340709	0.0175795913146466
102171435	'MCFD2'	mRNA	0.777649165614669	1.90163762037967E-6
102171441	'AZIN1'	mRNA	0.760050465578333	8.0742446793579E-7
102171442	'WWP1'	mRNA	-0.585397941269576	0.0028258748246758
102171447	'TIMM10'	mRNA	1.32405533263387	1.48405161505356E-8
102171451	'FAM160A1'	mRNA	-1.1315803882293	1.21024753782121E-10
102171460	'TRAPPC1'	mRNA	-1.22303731093394	1.69707872016467E-10
102171462	'TANC2'	mRNA	1.24352013004668	0.0013525240702786
102171464	'FASTKD3'	mRNA	1.30113557129776	6.608266919494E-4
102171467	'HHATL'	mRNA	-2.41018113834644	0.0234471540168273
102171475	'PDE4DIP'	mRNA	0.484742475410853	0.0428800130847963
102171476	'RAB11FIP3'	mRNA	-0.579702616213285	1.7819168560782E-5
102171484	'BRI3'	mRNA	-0.513535382302001	0.0118286341134012
102171487	'HIBADH'	mRNA	0.482911329028731	0.0122236810644038
102171502	'LOC102171502'	mRNA	-1.4935458918375	0.0061287781890177
102171504	'JAK3'	mRNA	-0.907467445709312	0.0486770727743737
102171505	'DHPS'	mRNA	-0.46275596855857	0.0372034834849121
102171507	'FCER2'	mRNA	-1.45408849762016	2.174130856738E-4
102171509	'UBXN6'	mRNA	-0.930013154490243	2.79259218517219E-7
102171518	'DMXL2'	mRNA	1.57954459244547	1.40039964558E-4
102171521	'EIF2AK2'	mRNA	1.23834802716478	2.91990869949E-4
102171524	'SDCCAG3'	mRNA	0.930825014955659	4.3851627738985E-7
102171531	'ADHFE1'	mRNA	-0.991589449639503	0.0382724585602459
102171539	'BCKDHA'	mRNA	-0.72549995042677	4.342669012044E-4
102171540	'PRRG2'	mRNA	-1.07647816690734	5.37650394528541E-6
102171545	'PNPO'	mRNA	1.878773930978	2.67791951971125E-14
102171546	'SP2'	mRNA	-0.71174123307956	3.59619709528E-4
102171549	'ARHGEF28'	mRNA	1.00281970043776	1.64707603353765E-5
102171550	'SLC1A3'	mRNA	1.19068703942543	1.07869550050094E-5
102171553	'PPIG'	mRNA	0.66638115030886	5.72713270343087E-6
102171556	'LOC102171556'	mRNA	-1.2152225013559	5.64064024767447E-5
102171560	'NECTIN4'	mRNA	-0.37183878478073	0.0437369858400486
102171561	'PIK3C3'	mRNA	0.566118548607199	0.0013062164991974
102171562	'RFX5'	mRNA	0.627079917810981	0.0066970079633795
102171566	'SEPHS2'	mRNA	0.325159489346925	0.0341163253457842
102171570	'MSR1'	mRNA	-3.08461297212318	0.0107255571720149
102171572	'SMO'	mRNA	-0.560034799862282	0.0033271751053673
102171574	'VIPR2'	mRNA	2.34383399878644	1.061944801131E-4
102171576	'OS9'	mRNA	-0.528435603221324	3.77888826547152E-5
102171577	'FIBP'	mRNA	-0.451212917583656	0.0113195593137255
102171586	'ARHGAP8'	mRNA	1.75318048620446	5.92196451040324E-7
102171596	'MBOAT7'	mRNA	-1.96705608557119	1.05463311247104E-37
102171599	'FGF22'	mRNA	-1.10334438877204	9.31312524302029E-5
102171605	'ALDH1A1'	mRNA	1.91032564933311	7.8674790258851E-7
102171609	'AHI1'	mRNA	0.820406970580477	0.0031106929355638
102171613	'ARG2'	mRNA	1.25824387069269	0.0032645074332401
102171615	'RETSAT'	mRNA	0.840724254747605	0.0227070602360135
102171621	'EIF6'	mRNA	-0.392069679276577	0.0088864270134081
102171622	'ADA'	mRNA	-0.670035763211551	0.0459549818595249
102171624	'PUF60'	mRNA	-0.696470816378862	2.27375745494222E-6
102171627	'RPS25'	mRNA	1.70159254596115	3.66533429993162E-40
102171629	'SYT9'	mRNA	-1.55120197326204	0.0059829186434481
102171636	'PRDM2'	mRNA	0.53235067277075	5.163927120328E-4
102171637	'DENND1B'	mRNA	0.894027792515629	1.07616371222397E-5
102171645	'NUP88'	mRNA	0.610916425945005	1.12500415515598E-5
102171649	'RNF222'	mRNA	-0.647622910395743	0.0153177998188054
102171650	'LOC102171650'	mRNA	1.22278491128622	1.17873645822934E-7
102171653	'PPWD1'	mRNA	0.645759044383467	2.692421610093E-4
102171656	'NMD3'	mRNA	0.984109934041837	4.20034933896808E-9
102171659	'FOXA1'	mRNA	1.63920580544819	5.71212586934135E-5
102171660	'TSPEAR'	mRNA	1.20804323536463	0.0492816824324503
102171663	'FAM208A'	mRNA	0.957807332511573	2.8507882357028196E-11
102171671	'ATF6B'	mRNA	-1.13634066587948	4.70767954815725E-12
102171672	'ALDH4A1'	mRNA	-0.786244727980802	6.53026386516868E-5
102171677	'CHMP1B'	mRNA	0.505165987463361	0.0037920952123322
102171689	'RACGAP1'	mRNA	1.15545150484214	4.44504522278006E-9
102171693	'RASSF8'	mRNA	1.14681423789077	4.064874283791E-4
102171695	'SMDT1'	mRNA	-0.773870017020623	1.50622252326315E-5
102171696	'BRCC3'	mRNA	0.895071430386422	6.4074550536577E-6
102171699	'PRPS2'	mRNA	0.847376804161778	0.0055186902440257
102171706	'AFF4'	mRNA	0.584651651383759	1.07287982768632E-5
102171707	'FAM114A2'	mRNA	0.464231485265407	0.0062482306894285
102171708	'CORO2A'	mRNA	1.20885030961034	2.188949352922E-4
102171711	'IQGAP2'	mRNA	2.13062420470249	1.85561308635535E-18
102171714	'RTN1'	mRNA	-1.70653943629872	1.19300511658777E-6
102171716	'BCL2L11'	mRNA	0.489798193898617	0.043143901147748
102171731	'RFWD3'	mRNA	1.0562963639186	1.56027727160301E-5
102171733	'DBNDD1'	mRNA	-1.00178747550674	0.0170320576330189
102171738	'NSRP1'	mRNA	0.822895383454812	1.19300511658777E-6
102171739	'CNTROB'	mRNA	-1.66688546393524	3.90411274494142E-13
102171742	'TRAF3'	mRNA	0.614494515371146	0.002853696291141
102171745	'LOC102171745'	mRNA	-0.886246547875005	8.97736794716995E-6
102171747	'DUSP23'	mRNA	-1.04846018044758	0.004699378861024
102171752	'CASKIN1'	mRNA	-1.23968198015277	0.0194170027744041
102171753	'ZNF644'	mRNA	0.81410320851889	1.56648342970383E-5
102171757	'TECPR1'	mRNA	-0.782169524420857	8.52534957092596E-5
102171760	'KLHL7'	mRNA	0.72733327776458	0.0021414466322629
102171761	'CBX3'	mRNA	0.795292792834735	8.5467315445529E-7
102171764	'LOC102171764'	mRNA	-2.29600059461232	0.0315134288936052
102171769	'ZNF384'	mRNA	-0.418811982047002	0.014720980399125
102171770	'HTATSF1'	mRNA	0.305649515635543	0.0465718024887656
102171772	'UGDH'	mRNA	0.720319865714701	9.43033513482E-4
102171781	'MPND'	mRNA	-1.2398107592813	7.382032769832E-4
102171795	'XPO1'	mRNA	0.580104396647822	3.755620939922E-4
102171798	'PSPC1'	mRNA	0.591331511099112	7.322881916117E-4
102171804	'MYBL1'	mRNA	1.10081045192727	0.0057995652463907
102171810	'ATP5SL'	mRNA	-0.913231751443524	3.00984544594439E-6
102171811	'IRF3'	mRNA	0.974964015382847	5.78584614838143E-9
102171813	'BRIP1'	mRNA	1.79738551055309	2.5893451357203E-8
102171818	'SP6'	mRNA	0.972826493105493	2.062075025113E-4
102171819	'WBP2'	mRNA	-0.802094842796955	5.289180165610641E-9
102171820	'GABRR3'	mRNA	-4.40643902902173	0.0273359426717831
102171822	'KIAA1024'	mRNA	-4.66403869899933	0.0012682517014308
102171828	'RNF39'	mRNA	-0.777497011591959	0.0011131661212887
102171829	'PBXIP1'	mRNA	-0.625432853856696	1.077076579847E-4
102171831	'LRIG2'	mRNA	0.922576110577831	7.51777391702758E-7
102171837	'LOC102171837'	mRNA	-5.85176715595256	0.0023068893185341
102171841	'LGALS8'	mRNA	0.583305934596742	0.0032578646958103
102171844	'TAF1D'	mRNA	0.913509283101904	5.18359787670872E-7
102171846	'ARL1'	mRNA	0.51649598118845	2.381726099072E-4
102171849	'BEX5'	mRNA	2.78336586027382	2.39879053037141E-12
102171850	'SPX'	mRNA	1.83524291014953	6.76235544704922E-6
102171851	'RNF128'	mRNA	0.933350004295239	3.52846627753329E-5
102171855	'CDPF1'	mRNA	-0.511518822526454	0.0267232595110152
102171856	'HADH'	mRNA	-1.19199563995402	4.44993859776886E-14
102171863	'PLIN4'	mRNA	-1.15960961315674	3.298871732665E-4
102171866	'UBE2D2'	mRNA	0.642294255359257	3.38384568893107E-6
102171874	'LOC102171874'	mRNA	0.689984336347156	1.18636428053E-4
102171875	'KLF4'	mRNA	-0.594824466414818	4.44500324012355E-6
102171876	'SH3BGRL2'	mRNA	1.27342367255873	7.21429423747004E-17
102171882	'KNL1'	mRNA	1.77787039447418	1.33629024926363E-8
102171883	'RDH11'	mRNA	0.536624867219257	0.0017073942923941
102171884	'TTC7A'	mRNA	-0.942582429965204	6.81698605438301E-7
102171888	'UFM1'	mRNA	1.16540722036341	1.65220696093209E-13
102171892	'PKIG'	mRNA	1.26275424893602	2.136575516239E-4
102171898	'CLP1'	mRNA	-0.541088804000705	0.0095002529013035
102171899	'LOC102171899'	mRNA	-2.94409381692569	8.05009213432657E-9
102171900	'SLC41A1'	mRNA	-0.423370823450302	0.0404041395112642
102171902	'NEK7'	mRNA	0.737519370676705	1.34295989622869E-6
102171903	'C17H4orf33'	mRNA	1.18881896329771	0.0016980061629299
102171905	'SFI1'	mRNA	-1.51027227667725	8.29153517584913E-11
102171907	'NIP7'	mRNA	1.07716404097964	2.137425546892E-4
102171910	'KPTN'	mRNA	-0.784184339910617	8.506087601366E-4
102171912	'RABEP1'	mRNA	0.787875833253874	1.6672669248392E-6
102171920	'MOCS2'	mRNA	0.432858517421998	0.0228499888495742
102171922	'ADCY2'	mRNA	-1.57730045845398	6.451116606545689E-11
102171925	'BLM'	mRNA	1.10163000588149	0.0010359441204481
102171927	'CLK3'	mRNA	-0.298678863200716	0.0359551539989073
102171933	'RASSF1'	mRNA	-0.888815074715689	2.00849543433922E-6
102171934	'FBLN2'	mRNA	-1.31834359771247	4.045205155415E-4
102171936	'PDIK1L'	mRNA	1.1525767778924	1.517707530933E-4
102171943	'NUP153'	mRNA	0.572288077588784	0.0015579903189137
102171945	'SKA1'	mRNA	1.52880046849225	2.98415236569328E-5
102171947	'SLC5A9'	mRNA	-3.19738732210503	9.41715512420144E-6
102171948	'PTP4A1'	mRNA	0.971616251802303	5.73943020206133E-12
102171950	'LHPP'	mRNA	-0.903000762225095	3.02948611646041E-6
102171951	'TUSC3'	mRNA	-0.875234951062753	2.12574166268824E-5
102171956	'TUT1'	mRNA	-0.537185887346591	0.0147396399096978
102171974	'PHF24'	mRNA	-4.25433541813298	3.47830130234169E-6
102171975	'TBC1D2'	mRNA	0.572966429177349	0.0192004818890232
102171980	'ACAT2'	mRNA	-0.509420254654605	0.0223087038940166
102171985	'MOGS'	mRNA	-0.815199963751346	1.4711555617596E-7
102171986	'MAL'	mRNA	-1.96578785800931	7.781803554962901E-18
102171990	'SLITRK5'	mRNA	-3.59510127126834	3.68686752083112E-5
102171994	'DIXDC1'	mRNA	2.59840547146807	7.04208440327327E-16
102171998	'C16H1orf112'	mRNA	1.02112932830628	8.20924185585617E-5
102171999	'KIF14'	mRNA	1.84469710611899	1.3276689310899401E-9
102172003	'ZNF146'	mRNA	0.810832381519847	2.56163717820343E-6
102172004	'ZBTB32'	mRNA	-1.96357124807933	0.0038620063396866
102172005	'LOC102172005'	mRNA	0.820398458128818	0.002332226152915
102172006	'SCRN2'	mRNA	-1.61861265339876	7.69151312078118E-10
102172010	'DAPL1'	mRNA	1.80996503815988	2.0840185521622097E-11
102172015	'KLHDC3'	mRNA	-1.05524798710368	4.572954145097261E-19
102172019	'LOC102172019'	mRNA	2.35450691763006	0.0055819667035491
102172025	'USP24'	mRNA	0.44009526715833	0.0050173769966071
102172028	'BHLHA15'	mRNA	3.40200182574561	7.06349468633602E-8
102172031	'PDLIM1'	mRNA	-0.932607335538754	1.09545961805E-4
102172032	'HNRNPA2B1'	mRNA	0.498294894840957	0.0012841840060825
102172040	'FOSL1'	mRNA	-1.72040644496294	0.0461703221472234
102172049	'PHKA2'	mRNA	-0.671691686023761	0.0068660520662352
102172052	'FCHO1'	mRNA	0.540999851272729	0.0154399895266616
102172054	'LOC102172054'	mRNA	1.23798614831817	4.71238565894063E-10
102172059	'DPYSL3'	mRNA	-0.652216876951837	0.002957789856685
102172070	'TGOLN2'	mRNA	1.12165579505567	2.1252720849060397E-11
102172076	'CD93'	mRNA	-1.35168205386003	1.72819584432007E-5
102172084	'LOC102172084'	mRNA	1.40384901643614	1.4177863935350799E-11
102172085	'SLC1A2'	mRNA	2.12300215130971	1.31560559126111E-5
102172089	'DRG1'	mRNA	0.391082988255337	0.0487955407370024
102172094	'EFCAB5'	mRNA	1.47268118087032	0.0291266901384715
102172098	'UNC13D'	mRNA	-0.644540854715953	0.0287230989874781
102172102	'CENPK'	mRNA	1.99449003582799	1.05297172984694E-6
102172105	'SUSD5'	mRNA	-4.78008619933832	0.0128011766772365
102172106	'CCDC66'	mRNA	1.21936845067491	1.39261939152582E-7
102172111	'TYMS'	mRNA	0.581655366836139	0.0098326941534957
102172114	'PRKCB'	mRNA	1.66831881022145	1.64956297652185E-5
102172116	'ARPC1A'	mRNA	-0.275350100899874	0.0492918239297496
102172126	'TMEM45B'	mRNA	4.19545706186016	2.71339123398912E-20
102172127	'UTP20'	mRNA	0.481154921139246	0.0099361669531781
102172128	'CDC42EP2'	mRNA	-1.30489230616287	1.15652044798E-4
102172131	'TBC1D8B'	mRNA	1.02083417098573	0.0018576153614291
102172132	'YBX3'	mRNA	-0.519043308440391	3.6311912692725E-5
102172138	'LOC102172138'	mRNA	-2.19938867534644	2.8268007363890196E-11
102172140	'LOC102172140'	mRNA	-0.381135859542445	0.0357434924818584
102172143	'RACK1'	mRNA	-0.847085556891079	9.30583891787171E-16
102172145	'FSTL3'	mRNA	-1.97427683010651	1.2985993013155501E-10
102172154	'KPNA5'	mRNA	2.53765286895694	4.17700225010371E-9
102172156	'MAP3K5'	mRNA	0.524786692921033	0.003980356826722
102172160	'NOX5'	mRNA	-2.09390926606971	3.42513868189459E-5
102172162	'GLDN'	mRNA	2.47870709734531	0.0022200535885105
102172164	'CALM2'	mRNA	0.582059943831366	6.32555212059196E-6
102172168	'GPR158'	mRNA	-5.72273925493471	0.0037031841413617
102172174	'TMX2'	mRNA	-0.503135197295528	4.829338136882E-4
102172177	'HNRNPU'	mRNA	0.351223621501746	0.0161348221276637
102172194	'GART'	mRNA	0.487439372696181	0.0062502084756449
102172197	'TFRC'	mRNA	1.17986824690109	3.87523619236512E-7
102172198	'ITGA2'	mRNA	0.786338421742765	2.4197420898992E-5
102172204	'LOC102172204'	mRNA	-5.03554323479037	9.29318357114897E-12
102172205	'LOC102172205'	mRNA	-0.8387370526646	0.0039596237024307
102172206	'ARID3B'	mRNA	-1.53338394975814	1.05985045155374E-5
102172210	'EIF5'	mRNA	0.659019098015145	5.80835698127596E-6
102172211	'VOPP1'	mRNA	-1.42888865542467	1.928617348977E-4
102172212	'HYAL2'	mRNA	-0.741052990188849	4.972098230705E-4
102172214	'HDAC11'	mRNA	-0.977811770882265	5.04035860733083E-8
102172224	'FAM8A1'	mRNA	0.929365692802753	8.942064891294369E-11
102172225	'PSMG4'	mRNA	-0.535527279472607	0.0307434975471304
102172229	'OLFM3'	mRNA	-4.48499655809025	0.0073752705520926
102172230	'LOC102172230'	mRNA	4.13189289371007	0.0065134213586122
102172247	'CHST7'	mRNA	-1.60892727482586	0.0019797849173975
102172251	'SQSTM1'	mRNA	-0.480595273725569	0.0048233882629724
102172254	'CD209'	mRNA	-2.37659781783704	0.0021520987061536
102172259	'ZCCHC10'	mRNA	0.987753911978887	6.318831519004E-4
102172261	'CEP44'	mRNA	0.942028322321726	1.549111826764E-4
102172264	'DCTN3'	mRNA	-0.603716958835742	3.600274261619E-4
102172265	'S1PR3'	mRNA	1.96668861688583	2.6484929836412097E-11
102172269	'DHRS7'	mRNA	-0.553755851626171	0.0241338649650358
102172270	'RTKN'	mRNA	-0.9220621653939	1.71807594905545E-5
102172276	'PCNA'	mRNA	0.626026385338404	6.74465217363E-4
102172279	'LOC102172279'	mRNA	1.25583943818582	1.27851147265821E-11
102172281	'C15H11orf52'	mRNA	1.37868159423861	0.0303234115240968
102172288	'RNF34'	mRNA	1.27659691118212	2.43807510513099E-7
102172289	'LOC102172289'	mRNA	-0.313308560464943	0.0229361464450615
102172290	'GAS8'	mRNA	1.84104705711735	1.18423435188197E-6
102172294	'LOC102172294'	mRNA	-0.860712701893015	0.0028025418477289
102172298	'NADK2'	mRNA	0.869011101739914	5.912868451852E-4
102172300	'UGGT1'	mRNA	1.47078696662379	6.78719177101836E-8
102172301	'PKP4'	mRNA	0.42340276103932	0.0405158288976292
102172302	'RAB3GAP1'	mRNA	0.463549139021503	0.0018371298062941
102172305	'LOC102172305'	mRNA	-1.48587907459337	2.64414001329268E-6
102172307	'CUL7'	mRNA	-0.566525915306928	5.37600411127562E-6
102172313	'PEAR1'	mRNA	-1.11122425323842	4.004383710469E-4
102172315	'PIGQ'	mRNA	-0.723700233845202	9.04168283952059E-7
102172316	'E4F1'	mRNA	-0.483906278855699	0.001959903034542
102172317	'BSND'	mRNA	-3.1550719405908	0.0052872869541637
102172319	'LMTK2'	mRNA	0.70012573716471	6.62971755367731E-8
102172324	'C27H8orf48'	mRNA	1.42249691545678	2.411080225242E-4
102172325	'TTC26'	mRNA	0.995559848504132	0.0258092108436954
102172326	'ACTN2'	mRNA	-3.04942732014643	8.352676110375999E-14
102172327	'DUSP6'	mRNA	0.504054564208442	0.0032257244288691
102172340	'AMBN'	mRNA	-6.86645260990212	8.20857481007794E-38
102172344	'MAP1S'	mRNA	-0.946923074945059	6.8009837371352E-5
102172354	'PCYOX1L'	mRNA	0.845098207080164	0.0101329916982212
102172358	'FAM63B'	mRNA	0.855496194990601	4.83201506818129E-6
102172359	'CCDC138'	mRNA	0.877389314781875	3.540830108178E-4
102172361	'CCT4'	mRNA	0.414485472523124	0.0191680183682512
102172363	'SEC16A'	mRNA	0.362879192434554	0.0179901579587165
102172370	'FAM84B'	mRNA	1.02627027164808	2.04524791973222E-6
102172371	'KLF10'	mRNA	-0.96976018792932	5.35018013711168E-6
102172376	'LOC102172376'	mRNA	-0.509375258677011	0.0025900822318164
102172378	'KIFC3'	mRNA	-0.587639463699495	5.03237824345301E-5
102172384	'BLMH'	mRNA	-0.425306936328674	0.0335440734643419
102172387	'UNK'	mRNA	-0.65078166803201	0.0016695853164643
102172390	'UTP15'	mRNA	0.810863796374873	7.287376774335E-4
102172398	'PI4KB'	mRNA	-0.464617496687843	1.673117837939E-4
102172399	'YES1'	mRNA	0.58617236618439	6.78262917946895E-5
102172400	'EPB41L3'	mRNA	-1.17539359912683	0.0069058214061624
102172406	'UTP11'	mRNA	1.18617737375363	9.79977723752673E-13
102172409	'SYPL1'	mRNA	0.667000934053729	1.20140922871916E-5
102172410	'GSAP'	mRNA	1.3013599869404	0.0059669411592403
102172411	'KLHDC10'	mRNA	0.886392926523915	4.84264884986373E-7
102172416	'PRDM10'	mRNA	0.668594027617495	0.0078619063481722
102172418	'LTBP3'	mRNA	-1.18822693850843	4.31687039849036E-16
102172425	'SMIM14'	mRNA	1.95123721303167	2.50375832410034E-19
102172428	'LOC102172428'	mRNA	1.76407293872367	0.0021762673009527
102172434	'HSPA4'	mRNA	0.507096523021439	0.0011108763319055
102172439	'SSBP2'	mRNA	-0.530896924675338	4.915373303418E-4
102172442	'SFTPC'	mRNA	-3.0243564774871	2.41121616516568E-5
102172444	'ELOVL4'	mRNA	-1.65809386172825	2.14700541598515E-10
102172447	'SLC35D3'	mRNA	5.58907315543759	6.67774339440888E-23
102172449	'RPLP1'	mRNA	0.878342936722275	2.27846217196983E-10
102172453	'NAIF1'	mRNA	-0.801487597688309	0.0025016887857113
102172459	'YWHAB'	mRNA	0.512846490957062	2.0465069242236E-5
102172467	'DESI2'	mRNA	0.928759849724246	6.81698605438301E-7
102172470	'DDX51'	mRNA	-0.727414828061949	7.87306955126897E-5
102172474	'LOC102172474'	mRNA	1.39304916839628	1.212034626901E-4
102172476	'EML2'	mRNA	-0.997150350797341	8.535008555482572E-9
102172487	'CP'	mRNA	2.40646857747276	0.0051466519854589
102172488	'LOC102172488'	mRNA	-0.923837748469435	0.0064209405340079
102172499	'KLHDC7A'	mRNA	4.20480308849212	5.13001291895006E-13
102172503	'LOC102172503'	mRNA	-10.9599132195488	1.4990868165215599E-12
102172509	'CIITA'	mRNA	-1.51695179045165	1.204919142387E-4
102172510	'METTL10'	mRNA	0.79883955335428	6.199854188865E-4
102172511	'SPCS3'	mRNA	0.982729504965189	1.38409762402734E-7
102172513	'ZCCHC24'	mRNA	-0.867950070913621	0.00549052470805
102172517	'C29H11orf68'	mRNA	-0.951146922311823	2.80795159721244E-8
102172519	'KRAS'	mRNA	1.34524316546269	5.4838856949522905E-14
102172528	'PPEF1'	mRNA	-1.05046804084369	0.0121985679247692
102172531	'SLC10A3'	mRNA	-0.423540970179483	0.0137349972519492
102172532	'LRRC8E'	mRNA	-0.430231237628934	0.0353197137615485
102172535	'NECTIN2'	mRNA	-0.82336248765528	1.06214824039117E-6
102172548	'MRPS5'	mRNA	0.601902625280154	0.0040605858525345
102172554	'PROKR2'	mRNA	5.0883033270837	4.8871935754148003E-11
102172556	'ATP6V0D2'	mRNA	-2.05258862312609	2.84697212721995E-5
102172557	'TMEM55A'	mRNA	-0.820191356156104	0.0421086560841414
102172558	'LOC102172558'	mRNA	-12.5590135308858	3.37054048945728E-16
102172564	'ARPC5'	mRNA	0.3362193236414	0.0303833142844789
102172567	'ANAPC5'	mRNA	0.571167889622767	0.0373940185289862
102172568	'VAC14'	mRNA	-0.380949446341229	0.0184325191516993
102172571	'HSPB6'	mRNA	-1.48999938738635	8.490668259188E-4
102172572	'ZNF446'	mRNA	1.24185365750683	7.21182489283837E-5
102172575	'ECT2'	mRNA	1.1985764275131	1.72064474566582E-5
102172576	'SAP130'	mRNA	-0.365505092050654	0.0383928896039882
102172580	'SLC23A3'	mRNA	-1.51878461292998	0.0165073400498867
102172582	'ADGRB2'	mRNA	-1.8305371569694	3.11042858913368E-6
102172585	'ADAR'	mRNA	0.66068684524684	3.14324902955974E-5
102172586	'PRCC'	mRNA	-0.384735362755014	0.0172442153477172
102172587	'WFIKKN1'	mRNA	0.766825416530078	0.0176519665352897
102172588	'DNASE1L2'	mRNA	0.84851019105021	1.83441304639433E-5
102172593	'CUNH7orf50'	mRNA	1.0409260614416	0.002583955908476
102172601	'ADIRF'	mRNA	0.861639590321901	0.0071965800838784
102172607	'ARHGEF6'	mRNA	-0.802498942088456	0.0070591758075235
102172617	'PKN1'	mRNA	-0.493406887947053	0.0069232275729188
102172621	'TNFAIP8'	mRNA	0.770728354230583	4.03507123440442E-6
102172625	'PPARGC1B'	mRNA	1.10580307676951	1.697470594371E-4
102172629	'PABPN1'	mRNA	-0.355325126899711	0.0340779857307875
102172632	'LOC102172632'	mRNA	0.67785718592305	7.55791385446695E-7
102172634	'COMMD1'	mRNA	0.637396538804841	5.457100462741E-4
102172636	'NOTCH1'	mRNA	0.736838732856026	0.0010889440315611
102172640	'NXT1'	mRNA	-0.649943255792773	0.0329278006840634
102172642	'PSMA7'	mRNA	-0.360390483744993	0.0056575097626614
102172649	'JADE1'	mRNA	1.17205025672229	9.10989374978877E-10
102172650	'GATC'	mRNA	1.41723797479987	1.42302639876282E-8
102172656	'NXN'	mRNA	-0.389784263064963	0.0319872338617342
102172661	'GALK1'	mRNA	-1.21122514660803	1.28583686957476E-7
102172663	'BBX'	mRNA	0.447890673085921	0.0459808217141373
102172665	'CWC27'	mRNA	0.458609985353303	0.0344051747941354
102172666	'PCYT1A'	mRNA	0.689366574358272	3.742782621098E-4
102172667	'SRD5A1'	mRNA	1.56281246622645	2.59484727880159E-7
102172669	'LOC102172669'	mRNA	6.18570244333426	4.30908160419056E-6
102172670	'SESTD1'	mRNA	-0.801590081456565	0.0057499797289498
102172671	'UBP1'	mRNA	0.330368609258975	0.0166580870260076
102172672	'MPP4'	mRNA	-5.6780263597953	0.0042065502367104
102172673	'RPS10'	mRNA	-0.638812980965007	0.0012695255384645
102172679	'S1PR1'	mRNA	-1.07799902116284	0.0035147164393755
102172684	'ARMC5'	mRNA	-0.521318525030389	0.0350847801155915
102172699	'NPNT'	mRNA	0.427315749842716	0.0461345842358897
102172705	'ZNF496'	mRNA	0.682736122683337	1.148821755808E-4
102172708	'FSTL4'	mRNA	-1.54052527940284	0.0459482715563405
102172716	'PHYHIP'	mRNA	-2.00911922562775	1.7760032667029798E-22
102172717	'SPIN1'	mRNA	0.648766403615739	1.8700900472183E-5
102172719	'MAP3K7'	mRNA	0.565920400229386	2.493883848783E-4
102172729	'BUB1'	mRNA	1.00386359293344	0.0016764208606181
102172742	'ADSS'	mRNA	1.09813656716579	1.8028798391909E-5
102172745	'EP400'	mRNA	0.47229766739083	0.0086635221089419
102172752	'GLTSCR1'	mRNA	-1.04237899232983	2.25154495145387E-7
102172753	'IGLON5'	mRNA	-2.03914716650624	3.463542632759E-4
102172754	'MRPL10'	mRNA	-0.849875365824306	3.0868866277468E-7
102172755	'LOC102172755'	mRNA	4.62374835521427	1.51097728217154E-35
102172759	'PRR29'	mRNA	-5.28729982576356	0.0099009918387347
102172765	'CTAGE5'	mRNA	0.428331240601297	0.0201793755763532
102172766	'LOC102172766'	mRNA	-0.875756156721077	0.0019932692660169
102172767	'EGFR'	mRNA	0.745520082637555	2.58201458592217E-10
102172773	'IQSEC1'	mRNA	0.551225976074451	0.0130952632483221
102172790	'LOC102172790'	mRNA	0.895782347162493	2.05750957164136E-5
102172793	'INTS5'	mRNA	-0.570284781556034	0.0020327176227882
102172795	'ARMCX2'	mRNA	0.766568218242897	0.0076617654224932
102172799	'HERC3'	mRNA	-0.922093731039895	4.17938618578576E-7
102172804	'FAM50A'	mRNA	-0.884828756758251	7.66529782556599E-8
102172805	'LOC102172805'	mRNA	-2.62335038050182	8.914562508741711E-9
102172815	'GMFB'	mRNA	0.791816088733939	1.01519087381E-4
102172817	'UBXN2A'	mRNA	1.43852650661981	1.8105642798736E-15
102172819	'GPR180'	mRNA	1.24921276587823	7.6352842551562E-5
102172820	'ECHDC3'	mRNA	0.616853864098168	0.0205532880552619
102172824	'E2F5'	mRNA	0.602907721120035	0.0064576486774026
102172825	'TMEM64'	mRNA	0.927345879526475	6.83082632110382E-9
102172827	'USP47'	mRNA	0.446018727970424	9.356205247725E-4
102172830	'TRAF6'	mRNA	-0.948691898818989	3.13457921600441E-6
102172831	'SLC26A9'	mRNA	-0.966842869110262	0.0175795913146466
102172833	'CAMSAP2'	mRNA	0.578073907058762	8.177393356669E-4
102172835	'MTSS1L'	mRNA	-0.531689206660021	0.0065044438016841
102172837	'LOC102172837'	mRNA	0.516366659632744	1.516986744084E-4
102172838	'PROSER3'	mRNA	-1.44897939634249	9.016052584564E-4
102172839	'SLC27A5'	mRNA	-1.06465506874427	0.0072605584776972
102172844	'PPM1L'	mRNA	0.660765534658541	0.0340329656088833
102172845	'BCL2A1'	mRNA	-2.10606465362403	2.6455750501961E-5
102172846	'LOC102172846'	mRNA	-0.846901630892866	1.25445003403084E-6
102172852	'PAFAH2'	mRNA	-1.1611828671322	1.67070730139291E-6
102172853	'COL16A1'	mRNA	-0.812974155381199	2.07556960933965E-5
102172855	'HDGF'	mRNA	0.468360552569338	5.88139148646E-4
102172859	'DHCR24'	mRNA	-1.35470370958743	1.08286627206284E-8
102172865	'ATE1'	mRNA	0.57240498435866	0.007869348845877
102172869	'SLC29A3'	mRNA	0.628044959773467	5.458212195003E-4
102172876	'RRP7A'	mRNA	-0.582062800988356	0.0215651501105645
102172877	'CETN2'	mRNA	0.851493018204907	7.1847452595076E-7
102172883	'COLGALT1'	mRNA	-0.416217286433577	0.036646859228219
102172895	'CDKN2B'	mRNA	1.34697490480694	6.63658935964563E-7
102172897	'LOC102172897'	mRNA	5.57746882868861	0.0081834119807313
102172901	'RNF212B'	mRNA	-2.90812521426389	0.0024169100186179
102172903	'ADAM10'	mRNA	0.699013383727182	8.77285644927856E-7
102172905	'CEBPZOS'	mRNA	1.99575066035495	1.03961753193587E-6
102172906	'LIMS1'	mRNA	0.797231524653679	5.52665478427597E-5
102172910	'EGFL7'	mRNA	-1.47252439728641	2.3749757507306502E-15
102172930	'AURKC'	mRNA	4.55224421586436	1.86367365291041E-5
102172933	'ALOX12B'	mRNA	-0.69507356369464	0.0178560594734309
102172941	'MCTP2'	mRNA	1.04395776241277	9.53197344441822E-5
102172945	'FASTKD1'	mRNA	0.749593298513586	0.0011744516905522
102172948	'FZD7'	mRNA	-0.468285531730743	0.0023930743979747
102172952	'LOC102172952'	mRNA	-1.7662319384428	2.16696813126782E-6
102172956	'ME2'	mRNA	1.41171523863307	1.15171036071118E-5
102172958	'RRN3'	mRNA	0.476092793518845	0.0022892969762823
102172960	'LOC102172960'	mRNA	1.90954875196802	2.09705904846278E-10
102172963	'BTAF1'	mRNA	1.2365011990712	2.35175204405151E-13
102172964	'NUPL2'	mRNA	0.656192478992728	0.0262479272786834
102172970	'SLC26A10'	mRNA	-1.83325317760644	9.242376781996791E-9
102172976	'CLEC1A'	mRNA	-1.37626503325493	0.00225799206631
102172980	'CXHXorf38'	mRNA	-0.635566627818169	0.0014023190863812
102172989	'CHAF1A'	mRNA	-0.736464246495725	0.0015984405456677
102172993	'PURA'	mRNA	0.885392373475268	3.50563974885921E-8
102172998	'LURAP1L'	mRNA	-0.721927473117148	0.0079802831508479
102172999	'ALG2'	mRNA	1.46441046995787	1.20018010284966E-13
102173007	'RASGRP1'	mRNA	0.954353203025012	2.41549099889596E-5
102173009	'AP4E1'	mRNA	1.42836854324215	9.35602339663306E-5
102173010	'RDH12'	mRNA	-0.580114411485757	7.58144989147267E-5
102173013	'FBXO11'	mRNA	0.409715647194608	0.003640378006331
102173015	'ARHGEF7'	mRNA	0.369652112017396	0.0096138088580066
102173016	'CEP250'	mRNA	0.666577790535851	0.0010945354399134
102173019	'EEF1D'	mRNA	-0.30812464679198	0.0305172339328321
102173023	'THYN1'	mRNA	-0.513313993173666	0.0170389898503145
102173032	'EHD2'	mRNA	-1.62763046722615	1.0061883439556E-13
102173033	'SIGLEC5'	mRNA	-2.86782496037033	4.147954166932E-4
102173037	'NTN1'	mRNA	-1.69705432054443	0.0011613330181288
102173038	'ERN1'	mRNA	0.908225265532512	2.71812974161836E-6
102173039	'NECTIN3'	mRNA	-1.48883893092366	1.43711516433E-4
102173040	'LMBRD2'	mRNA	1.06329714318019	2.55250271757093E-8
102173043	'HLTF'	mRNA	1.29751773185493	4.8662184016377E-10
102173046	'SLC4A7'	mRNA	1.12997884007879	1.67070730139291E-6
102173048	'HSPE1'	mRNA	0.634537858340159	1.09123403643931E-5
102173050	'ACAD9'	mRNA	-1.25871004213705	6.365165570504E-4
102173052	'LOC102173052'	mRNA	-4.13535421047678	0.0035647524640066
102173057	'ZNF687'	mRNA	-0.666951277963423	7.94532260250437E-6
102173059	'SRSF11'	mRNA	0.280903252613087	0.0266086240136986
102173060	'HIP1'	mRNA	-0.8265851095998	0.0010733027685737
102173064	'CTBP2'	mRNA	0.331279962520812	0.0430273360289694
102173067	'THAP2'	mRNA	2.00064431288124	1.85945186479964E-7
102173082	'TPRA1'	mRNA	-1.08923804820859	3.52453398106144E-9
102173084	'RENBP'	mRNA	-1.10832019331552	0.0161271308205636
102173090	'POLE3'	mRNA	0.500549406170133	0.0076674440277908
102173093	'ATG14'	mRNA	0.700076834188216	2.911451450891E-4
102173095	'INO80B'	mRNA	-0.715222693615602	2.004421716536E-4
102173097	'KLHL29'	mRNA	-0.900898744849434	1.004030103597E-4
102173102	'RRM2B'	mRNA	1.38210346939722	8.27791784391501E-8
102173104	'SLC37A4'	mRNA	-0.566120977871512	0.0281725251116579
102173105	'GALNT18'	mRNA	-1.03307980649092	0.0029717021147877
102173110	'RAB7B'	mRNA	1.02912935733368	7.97228929420913E-6
102173111	'LOC102173111'	mRNA	-2.02184119307168	4.85437960139851E-5
102173112	'C16H1orf106'	mRNA	-0.710788939655517	4.25953757437E-4
102173115	'IL34'	mRNA	-1.19627075373665	5.56432546345515E-6
102173116	'NFAT5'	mRNA	1.21567255403092	6.19568477673702E-10
102173118	'TRIM28'	mRNA	-0.466775233141797	0.0087188586613586
102173121	'BRCA1'	mRNA	0.962885316290947	0.0060067398005249
102173124	'SREK1IP1'	mRNA	0.998601747196189	0.0030665361068301
102173125	'ADIPOQ'	mRNA	-4.58045682717944	2.283873969714E-4
102173130	'TOPBP1'	mRNA	0.562534333044603	0.002853696291141
102173136	'DNAH1'	mRNA	-2.62526904440001	5.78982333786801E-5
102173139	'STMN1'	mRNA	1.33830116506512	1.3153940588407401E-9
102173142	'NES'	mRNA	-1.44519583784954	4.88114335135966E-6
102173149	'STIL'	mRNA	1.35835469231846	2.270095584337E-4
102173150	'BAIAP2L1'	mRNA	0.551249937261559	5.812318705249E-4
102173151	'CYTH3'	mRNA	0.634313890985633	1.113831038078E-4
102173152	'ADAP1'	mRNA	1.10015803437172	1.38991095835745E-5
102173155	'UBTD1'	mRNA	-0.573091368536298	0.0056530191212154
102173156	'MXI1'	mRNA	0.679927415617706	3.199945786671E-4
102173157	'TACC2'	mRNA	-0.314816812556297	0.0279791209198349
102173160	'RBM28'	mRNA	0.471958764529441	0.0076920962798414
102173163	'MDM2'	mRNA	0.872942917858401	4.35604079406695E-7
102173167	'RBM41'	mRNA	1.05468081102187	9.578433465361E-4
102173168	'ING4'	mRNA	-0.398858374075151	0.0416995073093802
102173171	'PDS5A'	mRNA	1.05191070031963	1.6306803934993898E-11
102173174	'LOC102173174'	mRNA	4.2776712065446	4.44500324012355E-6
102173176	'LOC102173176'	mRNA	-3.2320444323566	2.80130102992413E-5
102173178	'MAP2K7'	mRNA	-0.477981934215365	0.0022068587413219
102173183	'LOC102173183'	mRNA	-3.27400829061332	5.69500481013712E-5
102173190	'BACH2'	mRNA	0.59642044088829	0.0242504294383418
102173191	'ARMT1'	mRNA	0.848080943499891	6.13528502284111E-5
102173192	'PAQR5'	mRNA	0.737190348217417	5.459803005682E-4
102173193	'HOMEZ'	mRNA	0.461957070492212	0.0176798738351315
102173206	'TAF4'	mRNA	0.405917026034095	0.0268249751958505
102173208	'MTSS1'	mRNA	0.534321472860558	4.92748752323352E-5
102173211	'C15H11orf57'	mRNA	0.409250742364996	0.0367209790745293
102173227	'ALOXE3'	mRNA	-0.657666048668409	0.0029440260441107
102173228	'SOCS7'	mRNA	0.846393433188789	0.0109186614150716
102173229	'SON'	mRNA	0.322051959234708	0.0091483263484676
102173236	'CCNT2'	mRNA	1.0216952377089	1.2962943401779098E-11
102173238	'HYAL1'	mRNA	-0.710520191789691	0.0109761909322207
102173240	'BMPR2'	mRNA	0.840757816910158	1.24952258592695E-9
102173241	'FAM134A'	mRNA	-0.684563479977821	1.80721605318061E-6
102173244	'ZNF391'	mRNA	1.86686641508855	0.0153328184733179
102173245	'BPHL'	mRNA	-0.712873138714726	3.600274261619E-4
102173246	'METTL4'	mRNA	1.73292790834919	0.0325361841205102
102173248	'PTPRM'	mRNA	-1.27583353015379	1.84524794645514E-5
102173255	'CPEB3'	mRNA	1.02350480684067	0.0019368313644764
102173259	'SLC37A3'	mRNA	-0.382478644467208	0.0444520075545343
102173262	'ANXA11'	mRNA	-0.46138499227265	0.0152928425501706
102173263	'LIN7A'	mRNA	1.86749803753447	1.03160178452689E-7
102173267	'MAP3K11'	mRNA	-0.560791632133849	5.893775161508E-4
102173272	'RBMX'	mRNA	0.973668656507781	1.4091871039077902E-15
102173274	'CENPE'	mRNA	1.19907846202914	2.70614626632185E-5
102173278	'HNRNPD'	mRNA	0.33335448094565	0.0211834282406489
102173286	'SH3GL1'	mRNA	-1.08483693524102	1.15810999171376E-24
102173287	'ISOC1'	mRNA	-0.604845525065457	4.780304405916E-4
102173299	'FBXW12'	mRNA	-0.931133599186045	6.96628032591562E-7
102173300	'C8H9orf152'	mRNA	1.85386873888199	1.3145067766993099E-12
102173301	'IBTK'	mRNA	0.859077895260525	3.15315268918585E-5
102173306	'SPPL2A'	mRNA	0.909126568193877	1.17972289413543E-7
102173312	'MCM10'	mRNA	-0.590783040636102	0.0181556331862559
102173314	'ERGIC3'	mRNA	-0.866042807500733	5.94575127078587E-9
102173317	'C14H8orf59'	mRNA	1.39655202323266	1.15040864157261E-12
102173323	'ARHGAP10'	mRNA	-0.440764178175519	0.0068879776599966
102173324	'P2RX4'	mRNA	-2.18838481572259	6.39982825453037E-10
102173325	'ULK1'	mRNA	-0.46027313231764	0.0071630089885817
102173327	'GLTSCR2'	mRNA	-0.544510933142155	6.532422330319E-4
102173331	'SMURF2'	mRNA	0.581095345558186	9.219547428796E-4
102173333	'LOC102173333'	mRNA	-1.74524982041932	0.0021404708403882
102173339	'LOC102173339'	mRNA	-2.97745603675423	2.13382965404803E-12
102173343	'FOXP4'	mRNA	-1.31840051533764	6.938648269457679E-11
102173344	'NOTCH4'	mRNA	-1.12818011901767	3.989721990625E-4
102173345	'LOC102173345'	mRNA	-0.783990854382085	5.52228857249022E-5
102173347	'ARHGAP30'	mRNA	-1.29730440273102	4.41990094935389E-14
102173352	'RHOC'	mRNA	-1.23657785690819	2.43149757443764E-8
102173357	'CCL26'	mRNA	1.62974869910581	2.346569580147E-4
102173366	'FMNL3'	mRNA	-0.799732320732512	1.779413692781E-4
102173367	'VWA5A'	mRNA	-0.615675995094716	4.172466052425E-4
102173368	'TKFC'	mRNA	-0.609128616994209	0.0045348872956387
102173370	'EIF1AD'	mRNA	-0.542746508895956	0.0240891189267609
102173380	'MCM2'	mRNA	-0.538552823885583	0.0283473355754843
102173388	'RGS3'	mRNA	-0.513408605352675	0.0436799251324793
102173394	'WBP1'	mRNA	-1.38816498174343	2.4760022562842E-8
102173397	'LGALSL'	mRNA	0.67166623308482	1.99148103404223E-5
102173399	'USP6NL'	mRNA	0.679503377339373	3.566268276179E-4
102173412	'DHRS7B'	mRNA	-1.31605507476944	9.52912892508025E-11
102173418	'KPNA4'	mRNA	0.505181598442434	5.65223925827E-4
102173420	'ISLR'	mRNA	-1.07138148181609	0.0010016202788243
102173421	'UBA5'	mRNA	0.881120582458089	5.81503578374483E-6
102173426	'TWF2'	mRNA	-0.624670329473453	0.001360583968856
102173427	'SP140'	mRNA	1.25981926023001	3.774561586992E-4
102173428	'PTK7'	mRNA	-0.669917302342506	3.94383938470438E-6
102173429	'PAQR7'	mRNA	-7.2105517053209	1.89078026883553E-105
102173431	'TRIM10'	mRNA	-1.53933646410103	6.21473993740157E-5
102173433	'BCAN'	mRNA	-2.82816546217478	0.0400852550643207
102173434	'RHBDL1'	mRNA	-1.56499908302203	2.63158899128312E-6
102173435	'ABCA3'	mRNA	1.07220934658302	0.0031797659821689
102173437	'PARS2'	mRNA	0.960623331764936	0.0012390650612336
102173439	'DNAAF5'	mRNA	-0.49298723212019	0.0011060557059254
102173450	'ETFRF1'	mRNA	1.7606608091007	7.179191389118181E-9
102173456	'PGLS'	mRNA	-0.999569092243465	2.13387007012379E-5
102173459	'TGFBR3L'	mRNA	-2.66871983947776	3.56767245774592E-5
102173472	'TPM1'	mRNA	-1.89175616097068	3.19187709392288E-42
102173473	'PYGO1'	mRNA	0.7170205953076	6.60411134457492E-5
102173477	'FAM69B'	mRNA	-1.93123080141629	4.52249658651218E-5
102173483	'TMEM65'	mRNA	0.772871525141566	2.15269968947665E-5
102173485	'BIRC2'	mRNA	0.669419541203655	5.98658628545589E-5
102173488	'ZBTB18'	mRNA	0.849246832383426	6.09368563895054E-6
102173489	'LOC102173489'	mRNA	1.04956140705051	1.4516509762766E-14
102173493	'CDH11'	mRNA	-1.26515117820235	2.92930065506621E-5
102173494	'ALKBH6'	mRNA	-0.844374091281171	0.0020465170384911
102173496	'DMPK'	mRNA	-1.33283804457813	6.2418988075562905E-15
102173501	'NPEPPS'	mRNA	0.627440150248133	1.73250323944229E-5
102173502	'ARHGAP23'	mRNA	-0.652062254524705	3.16664788881512E-5
102173503	'LLGL2'	mRNA	-0.620698621623105	8.594423903427E-4
102173506	'LOC102173506'	mRNA	2.99547758328538	4.120267984902E-4
102173507	'CBR3'	mRNA	-0.546330191230445	0.0449882319723696
102173510	'SEMA3B'	mRNA	-1.42851406975114	6.150544478623129E-11
102173513	'ZFAND2B'	mRNA	-0.806050247413088	2.44060891515172E-5
102173517	'NDC80'	mRNA	0.989425807106478	8.73490628047353E-5
102173520	'MALT1'	mRNA	1.40311602531993	2.08476675053769E-19
102173522	'DPH5'	mRNA	0.462666574869633	0.0440161861892088
102173524	'C25H16orf45'	mRNA	-1.91584741881561	2.493883848783E-4
102173526	'MARCH5'	mRNA	0.825670834616639	5.48843372188211E-7
102173528	'KIAA1456'	mRNA	2.50591074012489	9.460376101859E-4
102173529	'RAB19'	mRNA	2.06295523123226	0.0018488728813731
102173532	'TMEM254'	mRNA	-0.809409281767535	0.0077064597292936
102173533	'ACSS3'	mRNA	-1.1776479994008	1.71790725628233E-10
102173541	'DLG3'	mRNA	0.546876874675618	0.0081834119807313
102173549	'NSMF'	mRNA	-0.758210940861235	5.98061463180119E-7
102173559	'GEMIN5'	mRNA	0.988235570655977	2.33424583118494E-5
102173560	'CFD'	mRNA	-1.08898904667032	0.010442662499214
102173562	'LOC102173562'	mRNA	0.710962185320734	7.65766127392879E-8
102173563	'ADGRV1'	mRNA	-1.74763718983418	3.764120275047E-4
102173567	'SPTLC1'	mRNA	0.539353001784171	1.576633717049E-4
102173571	'AP3B1'	mRNA	0.578044282010965	3.758729748857E-4
102173579	'TUBGCP3'	mRNA	-0.697292686543506	3.56047539295626E-6
102173580	'C13H20orf196'	mRNA	1.24881406951288	0.0050098855114416
102173584	'LRRCC1'	mRNA	0.685734971267341	1.022667831438E-4
102173592	'TSEN15'	mRNA	1.01541328675996	9.29692267265762E-7
102173593	'PRMT9'	mRNA	0.474224756386959	0.0165073400498867
102173595	'LOC102173595'	mRNA	-7.85383650420155	1.79363319981726E-6
102173597	'ZNF526'	mRNA	-0.883736654612826	4.8988494855E-4
102173599	'GOSR1'	mRNA	0.627377682950056	1.271009221497E-4
102173605	'BPTF'	mRNA	0.494149278174123	0.0034559224195674
102173608	'ITGB5'	mRNA	-0.534058153522061	0.0019082691397547
102173610	'GHSR'	mRNA	-3.72189815206443	0.0156295790413095
102173625	'PTGFR'	mRNA	0.899786212010149	0.0325881163347324
102173629	'PDZK1IP1'	mRNA	0.953654753676239	4.28582503567967E-5
102173633	'UBE2F'	mRNA	-0.656613620225773	0.0023678555241513
102173634	'GPNMB'	mRNA	1.03372652352759	5.209165769174E-6
102173635	'EDRF1'	mRNA	0.490963094200427	0.0020187339401462
102173641	'TMEM223'	mRNA	-0.512880124138185	0.0206483879687028
102173644	'ADIPOR2'	mRNA	-0.948596746714194	1.02166856009416E-8
102173645	'LOC102173645'	mRNA	-1.4550066865142	6.4412862751557E-24
102173647	'PPM1K'	mRNA	1.6443270304158	1.32203582887857E-12
102173648	'LOC102173648'	mRNA	1.51463682584891	1.7085602767454002E-15
102173651	'PLVAP'	mRNA	-1.55377039776724	5.44480867906932E-10
102173654	'MISP3'	mRNA	1.15641122212888	0.0341513252485919
102173656	'SAP25'	mRNA	-0.872437560930015	0.0014021956909544
102173665	'TMEM127'	mRNA	-1.06086534474553	1.37622662464137E-13
102173666	'MRPL33'	mRNA	1.98833398576556	2.0102110285789801E-10
102173668	'LOC102173668'	mRNA	-10.6117348760533	8.44466502415117E-12
102173676	'FMO2'	mRNA	-0.701261278776288	0.0250197891805634
102173679	'POP5'	mRNA	0.911711217823243	0.0029209113123527
102173685	'PER1'	mRNA	-1.44253484409108	2.58306858262554E-10
102173686	'TMEM11'	mRNA	-0.876214770049042	2.13897271559315E-8
102173687	'LOC102173687'	mRNA	1.60752240038475	2.00060934466331E-10
102173689	'LOC102173689'	mRNA	-8.86291966170652	4.67649320204113E-8
102173690	'TRIM59'	mRNA	1.55644038030765	2.64277371610617E-13
102173691	'WDR73'	mRNA	-0.659676455365859	0.003771643522774
102173692	'CPA3'	mRNA	1.94869591761523	2.206402877808E-4
102173695	'IL17RB'	mRNA	1.77720215827861	0.0016784787400856
102173700	'SRF'	mRNA	-0.615177190727299	4.20167240493966E-5
102173702	'LOC102173702'	mRNA	2.38103884351128	6.16082648190698E-7
102173710	'ANKRD2'	mRNA	-2.25832709175871	0.0432811186904759
102173711	'PHF14'	mRNA	0.474967045365654	0.0069696354942367
102173714	'C4H7orf31'	mRNA	-7.15754865658508	2.67875410966014E-5
102173715	'HUS1'	mRNA	1.16050427025057	4.26326107583655E-5
102173718	'ARHGEF25'	mRNA	-1.14141654539414	1.03055802738251E-5
102173721	'ARMCX3'	mRNA	0.469094375662581	0.0035498424372263
102173725	'PROM1'	mRNA	1.76415136144335	4.97540283144336E-5
102173729	'SLC27A1'	mRNA	-0.751256775591343	1.01894516655745E-5
102173733	'FBN3'	mRNA	-1.76956495099751	5.24570744783126E-6
102173735	'MATK'	mRNA	-1.1817309479799	0.0158734759373612
102173738	'LOC102173738'	mRNA	-5.28979099427026	2.79581462529927E-13
102173743	'MURC'	mRNA	1.43805232190525	0.0187550724242396
102173744	'NUS1'	mRNA	0.680972235155262	2.45751854309872E-5
102173747	'TRPM7'	mRNA	0.935265493579573	1.47990638277434E-7
102173751	'GCC2'	mRNA	0.675333481388507	1.53235022964497E-5
102173762	'FAM65C'	mRNA	-1.56217563194376	1.95146217282413E-6
102173763	'FAM91A1'	mRNA	0.562704443410116	1.281499874833E-4
102173767	'KCTD3'	mRNA	0.869030924357106	4.89027891599708E-6
102173771	'NQO1'	mRNA	1.24337611725594	0.0028159733752971
102173774	'MED25'	mRNA	-0.535971328992791	0.0034501588244009
102173786	'FAH'	mRNA	-2.89073363019584	2.7765583883522104E-23
102173789	'FKBP7'	mRNA	-1.05402293088451	0.0077408314502391
102173796	'RRNAD1'	mRNA	-0.848178819349676	8.151398672037E-4
102173797	'RPRD1A'	mRNA	0.863742293347545	1.1002285557375E-6
102173799	'ANKRD12'	mRNA	0.589677157895378	0.004319570423666
102173802	'ZNF532'	mRNA	0.974973385443292	3.23219561167022E-9
102173805	'NDE1'	mRNA	0.956389566939551	5.20428760049779E-10
102173808	'CDCA8'	mRNA	1.06858810378391	1.551326955186E-4
102173811	'ADCK2'	mRNA	-0.720546440678615	3.658485772193E-4
102173814	'TMEM19'	mRNA	0.873712978770745	7.59732898062061E-6
102173818	'SIPA1'	mRNA	-1.43582125692554	3.76665936285375E-9
102173820	'NKRF'	mRNA	0.629587619101713	0.0121309716806865
102173821	'LOC102173821'	mRNA	-5.81708803972772	7.592775307582E-4
102173824	'GDPD2'	mRNA	1.34700059490032	3.40730944390388E-6
102173828	'HNRNPDL'	mRNA	0.601717429104079	1.402200955889E-4
102173830	'LOC102173830'	mRNA	-5.10069570018132	8.099299464294431E-9
102173831	'CANX'	mRNA	0.47457405429822	0.0014175226678797
102173834	'LOC102173834'	mRNA	-5.43361127023545	0.0025853396209071
102173846	'NFIL3'	mRNA	-0.665091027423512	5.93612234745619E-7
102173848	'CASP8AP2'	mRNA	0.49095534423622	0.0350829150001246
102173857	'FNBP1'	mRNA	1.06706367517024	3.77643644199201E-9
102173859	'LOC102173859'	mRNA	-5.22841418871378	0.0136008639649468
102173860	'ATP11A'	mRNA	0.631912682908066	6.803301449909E-4
102173861	'RALY'	mRNA	-0.721326180010486	1.07028942114773E-5
102173871	'C16H1orf21'	mRNA	-0.389436869009231	0.0293877420003037
102173872	'TMEM184C'	mRNA	0.307893963548527	0.0422568270248125
102173878	'DEDD2'	mRNA	-0.640273107159775	0.0028159733752971
102173884	'CCDC80'	mRNA	-1.6166840853868	0.0227501794490985
102173887	'FNDC3B'	mRNA	0.864203678175821	0.0105574280664277
102173888	'CHD2'	mRNA	1.23243913771553	9.35837564398962E-16
102173892	'AMMECR1L'	mRNA	0.655686230188961	3.65847758613565E-5
102173893	'ACMSD'	mRNA	-1.4976555108533	2.40091294230946E-5
102173895	'EFCC1'	mRNA	1.80197019027883	0.0409510390891753
102173896	'MDFI'	mRNA	-0.820042148685808	3.370800440122E-4
102173898	'PADI6'	mRNA	-1.55261902725521	0.0086015334636372
102173901	'LOC102173901'	mRNA	-6.59985161104885	1.784560856302E-4
102173905	'DEPDC1'	mRNA	1.21890477070513	0.0015886719951206
102173906	'MROH7'	mRNA	-3.65813375758752	5.92071835099083E-6
102173907	'RHBDD2'	mRNA	-1.13955528345882	4.51471445801889E-10
102173910	'GRB10'	mRNA	-0.780383878241344	0.0431739615712981
102173913	'FANK1'	mRNA	-2.54075516131384	0.0011365440415603
102173919	'RPS26'	mRNA	1.36976931530881	2.30327703183522E-22
102173922	'LOC102173922'	mRNA	-7.8394336730495	3.11979182899324E-6
102173924	'OCRL'	mRNA	0.683703412832725	5.84055696842428E-5
102173932	'LOC102173932'	mRNA	-1.15378869111694	0.0229614479549208
102173933	'LRCH4'	mRNA	-0.752589246908043	4.62241554946497E-5
102173940	'NAA30'	mRNA	0.619329001071794	0.0015413141465245
102173944	'BMP8B'	mRNA	1.47650909694075	4.65006034568214E-7
102173946	'SEC61A2'	mRNA	-0.98334144428923	2.02810081111391E-7
102173947	'SYNDIG1'	mRNA	-1.72143086598601	0.0057535556488007
102173949	'GLI4'	mRNA	-0.733296740401239	0.0074365837628467
102173950	'GRHL2'	mRNA	0.728664742412104	9.08980597691926E-5
102173952	'BIRC3'	mRNA	0.884994206277874	6.05224592082386E-6
102173955	'LOC102173955'	mRNA	1.66572570597273	0.0223162704445565
102173958	'MLEC'	mRNA	0.858244948797323	5.479683258677E-10
102173959	'FUK'	mRNA	-1.59459525411464	1.0666919522719502E-9
102173967	'MAP2K3'	mRNA	-0.389439248398623	0.0129980171548454
102173968	'STRADA'	mRNA	-0.888187153096354	1.85432780641489E-6
102173970	'UBXN7'	mRNA	1.23899162118403	2.5232204413201398E-11
102173972	'NMB'	mRNA	-3.33855658918093	3.72778349884843E-5
102173973	'PML'	mRNA	0.5419046339355	0.0209684209505016
102173982	'SDC3'	mRNA	-1.07007827832554	6.91356420808484E-7
102173985	'UBE2Q1'	mRNA	-0.409449055740108	0.0065505256402152
102173988	'STUB1'	mRNA	-0.41643104906105	0.0103043628112981
102173989	'TBC1D24'	mRNA	0.532083073756123	0.0015413046948806
102173990	'LRRC8B'	mRNA	1.52248193530142	1.93894177266809E-5
102173991	'GRID2IP'	mRNA	2.07019774932381	0.0058011207116953
102173992	'LOC102173992'	mRNA	1.03546365834789	0.0049179259327424
102173996	'GOLGA7B'	mRNA	0.589009659812634	0.0101436644909086
102173999	'CDH23'	mRNA	-0.735860701347059	0.0022486217197526
102174002	'SLC35E3'	mRNA	0.767915240472282	9.907490782284E-4
102174008	'TAPT1'	mRNA	0.346089746574912	0.0478897409622696
102174010	'LOC102174010'	mRNA	-5.46220499806222	0.0119530978958207
102174015	'KANK3'	mRNA	-0.942730040648896	0.0013543995323979
102174019	'TMEM187'	mRNA	-0.789731301355124	0.0370934355195809
102174028	'SLC18B1'	mRNA	0.864123645222559	6.699371034695E-4
102174032	'LOC102174032'	mRNA	-2.68791161008428	9.922377460817449E-11
102174035	'FOXN2'	mRNA	1.65811570290329	2.97201904771051E-5
102174036	'LOC102174036'	mRNA	-1.62005608441565	1.99378116219301E-10
102174038	'LDAH'	mRNA	1.47417421680838	1.87668876972776E-13
102174041	'SEPHS1'	mRNA	0.425190114653775	0.0119584035530279
102174044	'LOC102174044'	mRNA	4.42417244710531	1.52862410209691E-8
102174045	'PARD6B'	mRNA	0.74991148412136	0.0016428116382709
102174047	'ARFGEF1'	mRNA	0.740948270227391	9.539936698701261E-9
102174049	'ZC3H12C'	mRNA	2.38834921138462	1.74498803413872E-14
102174052	'CLSTN1'	mRNA	-0.886779057277205	4.3144572619074E-8
102174053	'GOLGA3'	mRNA	0.445331074039355	0.0333229906566186
102174054	'CDH5'	mRNA	-0.982639927978157	0.0077369052473358
102174056	'VRK3'	mRNA	-0.666542144582609	0.0099602923596816
102174058	'CCT6B'	mRNA	2.64445374034196	0.0079973254423555
102174060	'DOC2B'	mRNA	-1.81103218031975	3.03898914918316E-5
102174066	'CASKIN2'	mRNA	-1.47173774790714	8.20111749778293E-17
102174070	'CDV3'	mRNA	0.824387448307445	5.45298128288749E-7
102174071	'LOC102174071'	mRNA	-9.17600678708358	7.59512295655378E-9
102174072	'CMC1'	mRNA	0.859030870697809	8.116510675374E-4
102174073	'ITGA9'	mRNA	-1.28142267255677	0.0160242634291474
102174077	'ISG20L2'	mRNA	-0.539036033639563	0.0040491233860646
102174079	'PIP5K1A'	mRNA	-0.364482866021048	0.0152818983430121
102174081	'LOC102174081'	mRNA	-2.33203706619124	2.8698448003931E-5
102174084	'VKORC1L1'	mRNA	0.463021595657415	0.0112683736329302
102174087	'SHOC2'	mRNA	0.587579952943394	2.02367403885124E-5
102174092	'RTKN2'	mRNA	2.11214161335948	5.50011476826462E-6
102174093	'ATP2B1'	mRNA	0.703613038925107	4.257313036211E-4
102174096	'RELA'	mRNA	-0.93261511195886	1.7280851447696198E-11
102174116	'NR2F1'	mRNA	-1.20016321584448	0.0061119781237271
102174119	'SLC39A14'	mRNA	1.25989049780931	2.86725309886216E-7
102174120	'SYK'	mRNA	0.938095177827524	1.62324236578908E-6
102174122	'MDN1'	mRNA	1.32674862628374	1.55083762830624E-10
102174123	'HEBP2'	mRNA	-0.754943866076784	5.04337949074427E-7
102174129	'COQ4'	mRNA	-1.12566194920257	2.76102608705503E-8
102174130	'KBTBD7'	mRNA	0.921499867664708	0.0158049168200506
102174133	'PIGU'	mRNA	-0.726736092804052	1.057179886815E-4
102174142	'DNAJC16'	mRNA	1.07347988400752	1.1188534968053E-7
102174143	'EDEM3'	mRNA	0.955841049818134	7.79975173838432E-6
102174147	'PRR14L'	mRNA	1.29056098281326	1.61310873956848E-11
102174152	'RABAC1'	mRNA	-0.629940517286074	1.071767043661E-4
102174153	'LIG1'	mRNA	0.62538429171148	0.0099579602054455
102174156	'GLP2R'	mRNA	3.48518143067414	3.272428111826E-4
102174160	'RNF180'	mRNA	1.0044146810027	4.854936900623E-4
102174161	'HEG1'	mRNA	-1.02224509229669	1.66089114738911E-6
102174163	'AGTR1'	mRNA	-1.18937142486456	0.0245907614337718
102174164	'CHAF1B'	mRNA	0.550997449839962	0.0162109145888958
102174167	'POLR2D'	mRNA	1.08603997006509	1.33414349735295E-9
102174170	'LOC102174170'	mRNA	0.633847281446986	0.0199504404133862
102174171	'TFEB'	mRNA	-0.802790360880513	1.474579268013E-4
102174176	'USF1'	mRNA	-0.647684711422202	4.08152145207346E-6
102174178	'NQO2'	mRNA	-0.505467804614827	0.0438531553101951
102174179	'IFI44'	mRNA	2.70537091814992	6.65080941315162E-5
102174191	'DTX3'	mRNA	-0.726409917974959	1.16934692730561E-6
102174192	'SUOX'	mRNA	-0.737096282073537	0.0024637025887795
102174197	'LOC102174197'	mRNA	-1.78078650891919	0.0036090513383379
102174206	'PIGO'	mRNA	-0.532750926294332	6.425588676995E-4
102174208	'TRAPPC3L'	mRNA	-1.28201145939057	0.0386102942605946
102174210	'KIF23'	mRNA	0.706797418826379	0.0012727429299617
102174216	'PRKD3'	mRNA	0.639604647135238	0.0142198179785355
102174220	'NUDT5'	mRNA	0.750505480029989	9.735106484829E-4
102174224	'STK35'	mRNA	-0.59781855628222	5.975411875645E-4
102174233	'FMO4'	mRNA	-0.583101246554751	0.0183283086735049
102174235	'LARP1B'	mRNA	1.22915934763998	3.13808961996184E-6
102174242	'USP32'	mRNA	0.938341094766374	2.30615946224066E-6
102174244	'DNAJC28'	mRNA	0.903033913091613	0.0159978334898385
102174245	'GPRC5C'	mRNA	-1.21474104354156	1.25396294031559E-10
102174246	'SEC11A'	mRNA	-0.459275688964732	0.0023652497263984
102174252	'NOP58'	mRNA	0.497917403023565	0.002672572957321
102174254	'ZNF76'	mRNA	-0.719381277849343	1.17654017730531E-5
102174260	'MEF2D'	mRNA	-0.737147484999239	2.05269964965536E-6
102174263	'KCTD5'	mRNA	-1.00789316504839	6.31546196278562E-11
102174265	'FOPNL'	mRNA	0.577038854823226	0.0031351851625425
102174268	'PDGFA'	mRNA	-0.681674514228946	0.0010062400810321
102174269	'HJURP'	mRNA	1.8705730528061	5.87468615469965E-5
102174270	'KIF11'	mRNA	1.49372725537022	3.59910306265936E-9
102174271	'TMEM106B'	mRNA	1.51025715961717	7.81574849675776E-22
102174272	'LOXL4'	mRNA	-1.62717302529322	0.0048749520848142
102174273	'OSBPL3'	mRNA	1.02369369483908	6.25720949177416E-5
102174281	'PACSIN2'	mRNA	-0.412158003069771	0.0263367066893268
102174284	'GRSF1'	mRNA	0.659532341408376	1.02831156588906E-5
102174285	'REPS2'	mRNA	1.45800833669022	0.0100440453160533
102174294	'TJP3'	mRNA	-1.12806649420932	5.16048230434975E-5
102174296	'OSBPL5'	mRNA	-0.453461325164173	0.0314985779256145
102174306	'MYO5A'	mRNA	1.06660841512089	1.94013468233846E-6
102174316	'CPNE1'	mRNA	0.456868936571705	0.0015023217807217
102174318	'BCAS4'	mRNA	-1.62208799654339	5.40611625412452E-6
102174319	'ATAD2'	mRNA	1.15877919352944	2.66603982001132E-6
102174326	'CMTM4'	mRNA	1.27558661637364	4.2880368317625895E-11
102174330	'CRK'	mRNA	0.45617975536009	0.0012562102019775
102174333	'TMEM104'	mRNA	-0.698747107072581	0.0104037421973248
102174342	'G2E3'	mRNA	1.71402630821397	1.49162580845926E-16
102174343	'CTDSPL'	mRNA	0.542803611375468	0.0041737168887296
102174344	'GNAT1'	mRNA	2.36880239205052	0.002780333961555
102174348	'CRABP2'	mRNA	-1.7955341636811	4.7468899008577203E-20
102174352	'SLC30A7'	mRNA	1.13066766306706	1.3357018269803E-8
102174353	'RPE65'	mRNA	-6.43284695423614	8.421887023921E-4
102174354	'SSBP3'	mRNA	-0.51261887146309	0.0018057020587744
102174360	'BRAF'	mRNA	1.25911210360258	1.1204314933662E-8
102174361	'LOC102174361'	mRNA	-0.770301489822472	0.004775934173835
102174364	'PRPF40B'	mRNA	-0.440780856461579	0.0206652356043838
102174365	'PANX1'	mRNA	1.2933886654704	2.53015609999031E-17
102174374	'SLC9B2'	mRNA	-0.944606119728885	0.0219964649191188
102174376	'TSPAN7'	mRNA	-0.922646328457225	1.62672136964316E-5
102174378	'DDA1'	mRNA	-0.475488017895829	0.0211857956321642
102174381	'SIRT6'	mRNA	-1.16975785278182	1.04279312676998E-5
102174387	'LOC102174387'	mRNA	3.99649296864958	8.90126782868E-4
102174391	'FAM167A'	mRNA	-1.23269126247205	2.5035993799185197E-11
102174392	'STX17'	mRNA	0.538657603990889	0.0024252340833783
102174393	'FAM46A'	mRNA	1.62230693737566	4.17700225010371E-9
[truncated: 5,477 more rows]
