# Supplementary material for: Comparative Skin Transcriptomics Reveals Key Regulators of Cashmere Fiber Production in Inner Mongolian Goats
Source: Animals (Basel). 2026 Mar 16;16(6):927. doi: 10.3390/ani16060927 (PMC13023313; doi:10.3390/ani16060927)
Supplement: Supplementary file 1 [file animals-16-00927-s001.zip › Supplemental table S6 R vs P all DEGs in R compared to P.xls]

Gene ID	Gene Symbol	Type	log2 (R / P)	Qvalue (R / P)
100653408	'LGALS15'	mRNA	3.90569817277923	0.0045479276485212
100750233	'GNS'	mRNA	-0.655094491578507	0.0029855425343158
100750234	'MANBA'	mRNA	-1.26619029264928	4.80300642986075E-6
100860746	'IL10'	mRNA	1.92789955907156	0.0478560779379675
100860749	'CAV1'	mRNA	-0.446385296384311	0.0285247141120696
100860753	'RNASEH2B'	mRNA	0.635888608392949	0.0036078899548335
100860756	'OGN'	mRNA	1.15954697974233	0.0057980490226353
100860757	'MMADHC'	mRNA	0.269905111782343	0.0331151711246712
100860758	'MGST3'	mRNA	0.631058394186965	0.0047171102611581
100860759	'AMELX'	mRNA	-6.58657604499246	4.260729951023E-4
100860763	'SCD'	mRNA	-1.74228089054357	6.8581244502874E-17
100860775	'TNNI3'	mRNA	1.65328220615441	4.554642995125E-4
100860780	'EEF1A1'	mRNA	-0.223499774653943	0.0479972531013788
100860781	'LOC100860781'	mRNA	-3.13440946400818	2.20030530286117E-6
100860798	'RAB14'	mRNA	0.713567344658483	7.24172452471074E-10
100860805	'SPP1'	mRNA	0.931019921519134	0.0025756432754514
100860807	'KITLG'	mRNA	-0.632329975095068	0.0100270901868113
100860811	'CD81'	mRNA	-0.350371324387522	0.0396959147161841
100860812	'IGFBP4'	mRNA	-1.05788460903046	0.0026809561671882
100860813	'LOC100860813'	mRNA	1.55924339660313	5.24486973874946E-5
100860821	'ALB'	mRNA	-3.29137805507785	0.0152462350035932
100860836	'KDR'	mRNA	-0.825323035083022	2.19901154201073E-5
100860840	'PSMA6'	mRNA	0.420593323202069	0.0015489429318157
100860849	'HSP70.1'	mRNA	0.692489784197542	0.0017919182094745
100860855	'CAT'	mRNA	-0.944782225947363	8.47960332422561E-6
100860856	'SOD2'	mRNA	-0.651644092436063	0.0230190681333344
100860857	'ABCG2'	mRNA	-0.875023494669244	0.0013241734664761
100860868	'KRT26'	mRNA	0.524568902072632	0.0227990965040848
100860871	'PENK'	mRNA	3.00271409453639	3.1288509409541204E-20
100860879	'ASS1'	mRNA	1.1108697086459	1.271335581724E-4
100860881	'SDHD'	mRNA	-0.628009352827737	3.69008687642527E-5
100860890	'HMGCS2'	mRNA	-1.63797316408108	0.0096510553348447
100860892	'SLC2A3'	mRNA	-1.23979454231999	0.0244960243899347
100860896	'TNFRSF11B'	mRNA	-2.58065922520143	0.0183994752383983
100860899	'CRISP3'	mRNA	3.22980940459987	0.0298059049945497
100860903	'RPSA'	mRNA	1.64366380519617	1.4747536962216001E-61
100860904	'AKT1'	mRNA	0.577678315031366	8.20677000871755E-7
100860913	'IGFBP1'	mRNA	-4.60982695817519	6.01830309784314E-6
100860916	'ANGPTL4'	mRNA	-1.19562696341374	7.24870986167885E-10
100860917	'ANGPTL6'	mRNA	-3.32306577263878	2.81311914909168E-5
100860919	'ETS1'	mRNA	-0.674165343236565	0.0463058559021842
100860921	'SLC39A2'	mRNA	0.499919252225138	0.0370272412946233
100860924	'TIMP1'	mRNA	0.922148140792642	9.07502106408056E-5
100860927	'B4GALT1'	mRNA	-1.24140304470003	1.04691814572758E-6
100860936	'RNASEH2A'	mRNA	0.579205993447577	0.0065269807959931
100860946	'OAZ1'	mRNA	0.333606528893912	0.0309560283114362
100860951	'HMOX1'	mRNA	1.11456796632111	9.17053586722036E-6
100860955	'TLR4'	mRNA	-0.958882836675083	0.0116765486283089
100860958	'CD36'	mRNA	-1.00617340543715	0.0176345206745938
100860961	'LOC100860961'	mRNA	-1.96071425977534	1.5550713872047298E-82
100860971	'THBS1'	mRNA	-0.873031112313345	1.3107281983458E-7
100860972	'BMF'	mRNA	0.667928055175721	1.36754360362972E-5
100860973	'PAK6'	mRNA	-0.639300268936332	4.561940103406E-4
100860975	'RAB11B'	mRNA	-0.44101633046909	0.0037903985940618
100860990	'TBC1D7'	mRNA	0.920883533095436	0.0035911999051823
100860996	'MAPK13'	mRNA	0.461969593789081	0.0194999550326255
100860998	'PPIL1'	mRNA	0.517704166510816	0.0014249836554363
100861002	'MRPS10'	mRNA	1.00630542835195	4.4033491608209503E-10
100861004	'MRPL14'	mRNA	0.649604318231868	1.10279409404E-4
100861005	'SLC29A1'	mRNA	-0.497330138767341	0.0048237331319589
100861009	'KCTD1'	mRNA	-0.413321310124544	0.0071091863173839
100861013	'RALBP1'	mRNA	-0.643212356240907	2.47342326553673E-7
100861014	'SPIRE1'	mRNA	0.660573657296617	5.58090515921275E-6
100861026	'SCNN1B'	mRNA	-0.643207116011804	0.0284503674150132
100861028	'BOLA2B'	mRNA	0.773776877640794	4.99565193230575E-5
100861029	'CDIPT'	mRNA	0.535536438328686	0.0016698007121867
100861031	'ZNF48'	mRNA	-0.811821005251937	3.141162343545E-4
100861035	'GATSL2'	mRNA	1.37069651853627	1.3120722918446298E-11
100861036	'MLST8'	mRNA	0.889822561335998	5.03945573649316E-7
100861038	'POLR2J'	mRNA	0.642569574598851	0.0016296266158678
100861039	'PLOD3'	mRNA	-0.678992038329347	0.0021417835818323
100861043	'PSMC3IP'	mRNA	1.56715445894394	2.04269079218402E-8
100861044	'ZDHHC6'	mRNA	-0.362663134528711	0.0387947411639973
100861049	'ZNF3'	mRNA	0.519521587400815	2.503148734113E-4
100861053	'HCFC1R1'	mRNA	0.871893536663301	6.3213441500713E-5
100861060	'RAB40C'	mRNA	-0.363384411490133	0.0145598960542122
100861066	'ERLIN1'	mRNA	-0.471553816313739	0.0010910792313177
100861073	'DCTD'	mRNA	0.896584537091675	0.0370272412946233
100861077	'CNOT7'	mRNA	-0.452942160717558	0.0047842326752091
100861082	'MICU1'	mRNA	0.698354135107171	6.06822822369623E-7
100861093	'LEPROTL1'	mRNA	0.352486069169705	0.0247203210448819
100861103	'OXSM'	mRNA	0.718398788259496	0.019003239981442
100861106	'ARV1'	mRNA	-0.999238530713143	3.37089533648325E-7
100861108	'REEP3'	mRNA	-1.19079578785125	1.85441277805457E-10
100861109	'ZNF740'	mRNA	0.415839202236135	0.0117980187745432
100861111	'SDHAF2'	mRNA	0.981430011484363	1.75425622520035E-7
100861135	'LXN'	mRNA	0.940018583268904	0.0309355672336926
100861142	'IWS1'	mRNA	-0.411819998793315	0.0267930079403982
100861144	'INSIG2'	mRNA	-0.767885755670241	0.0014208498517315
100861150	'PPIL3'	mRNA	1.90285693288724	1.20186449315605E-13
100861152	'FAM126B'	mRNA	0.666097445881282	0.0015464206076423
100861154	'CCNYL1'	mRNA	0.51411346970101	0.0123841168886876
100861157	'ABCB6'	mRNA	0.366811034505319	0.0493547257180326
100861159	'DNAJB2'	mRNA	0.718401714315282	4.68458605695036E-9
100861161	'SERPINE2'	mRNA	-2.08074030402805	1.73565290273569E-14
100861162	'TCAP'	mRNA	-1.01019309636476	0.0072539114577251
100861171	'MMP14'	mRNA	-0.526250735159726	0.0389934971957092
100861172	'KRT25'	mRNA	0.467783857892926	0.0042564563157775
100861173	'KRTAP11-1'	mRNA	1.2131876439575	2.87695936775999E-9
100861175	'LOC100861175'	mRNA	1.04663951016989	2.36120922739501E-5
100861176	'KRTAP15-1'	mRNA	1.41740739985544	1.71451835705248E-8
100861181	'LOC100861181'	mRNA	2.42195518889533	3.04500334907577E-6
100861182	'KAP8'	mRNA	1.93019171100469	2.5736276429747E-5
100861185	'ITGB2'	mRNA	1.17327260626886	3.482780239431E-4
100861188	'BGLAP'	mRNA	1.33313569145787	0.0319738983467691
100861191	'BAC7.5'	mRNA	-8.35259313642347	7.03173472294302E-7
100861219	'SEPP1'	mRNA	-0.791539121145993	1.00613745191518E-5
100861225	'DGAT1'	mRNA	-0.824564731826736	2.49676381462395E-5
100861227	'OVN'	mRNA	-7.35770400856572	1.83579663615425E-5
100861238	'HSPD1'	mRNA	-0.452034969391787	0.0046392564362932
100861239	'MC4R'	mRNA	-2.95686086716215	7.752250664210069E-12
100861243	'RERG'	mRNA	1.112268972532	7.426171765985E-4
100861245	'PLIN2'	mRNA	-0.623744518950049	0.006696019162102
100861250	'INHBB'	mRNA	-0.88397848892263	8.49671289581895E-5
100861264	'MRS2'	mRNA	0.5556344411304	0.0013462005590678
100861266	'METTL9'	mRNA	0.512903996661015	2.164584111902E-4
100861267	'PMS2'	mRNA	-0.499600460512574	0.0168972568750056
100861268	'PI4K2A'	mRNA	-0.580178869814596	0.0069581753494167
100861269	'PDLIM3'	mRNA	-1.92753166936134	1.26742255825684E-6
100861277	'IGF2'	mRNA	-2.1594725102685	1.57434742226405E-5
100861280	'XDH'	mRNA	-1.03368277481028	4.392648819516E-4
100861282	'ELOVL5'	mRNA	-0.825833769571805	0.0075705135419641
100861285	'TPT1'	mRNA	-2.51849873013568	2.22007818768675E-6
100861286	'FASN'	mRNA	-0.637029088736536	1.12483804347271E-8
100861292	'CACNA1C'	mRNA	-0.964672887324144	0.0416693493593676
100861294	'DNMT1'	mRNA	0.459870207483742	0.0030928774690467
100861297	'RPS6KB1'	mRNA	0.423551461542096	0.0068751075498877
100861300	'TGFBR2'	mRNA	-0.614491140090804	0.0055215074533971
100861309	'PPARG'	mRNA	-1.5701284986942	1.53042855137321E-11
100861310	'ST6GAL1'	mRNA	0.893759785422179	2.06093732834075E-8
100861322	'LSM2'	mRNA	0.538922569563294	0.0061697451523864
100861324	'GTF2H4'	mRNA	0.638328301420425	0.0258668343309585
100861335	'ANKS4B'	mRNA	2.57260544004465	2.46921537658449E-9
100861338	'LOC100861338'	mRNA	-0.65086803443696	0.0185615758363211
100861341	'PDCD4'	mRNA	0.585729524217609	1.183700557738E-4
100861346	'SNRPE'	mRNA	0.459858999414938	0.0318153271762708
100861350	'POLL'	mRNA	-0.568291715956744	0.0295844147412813
100861351	'SLC25A4'	mRNA	-0.400221352754659	0.0401827880179926
100861353	'EIF4EBP2'	mRNA	0.669870864278593	3.02376965290795E-7
100861355	'CHCHD1'	mRNA	0.479070692422795	0.0420852716192069
100861358	'GTF2E2'	mRNA	0.423502784010457	0.0094456916270554
100861359	'TM2D2'	mRNA	-0.378920115532072	0.0368562058358088
100861361	'CDK1'	mRNA	0.908152690320108	3.95466439268425E-6
100861365	'PPP2R5B'	mRNA	0.75744972151574	4.153769317533E-4
100861368	'PPP6R3'	mRNA	-0.483250484214101	0.0040429019415956
100861369	'CLNS1A'	mRNA	-0.399057701305371	0.0345478666996303
100861372	'UBXN4'	mRNA	-0.269639266387887	0.0416751720166159
100861375	'NIF3L1'	mRNA	0.702962867162625	6.076776476037E-4
100861376	'NDUFS1'	mRNA	-0.387169377783452	0.029977621005125
100861377	'PNKD'	mRNA	0.578983832516842	0.0111316818739663
100861378	'FARSB'	mRNA	0.394612015388905	0.0188409776503432
100861382	'KRT27'	mRNA	0.994678571259087	1.6416290782999E-7
100861386	'KIT'	mRNA	0.875157148114773	0.0113402112245899
100861387	'ALAS1'	mRNA	-0.48822579549584	0.0071091863173839
100861391	'HIF1A'	mRNA	-0.468318502923517	0.025768963526404
100861393	'PPARA'	mRNA	1.0419095841801	4.77078181890698E-7
100861396	'COPZ1'	mRNA	0.676511560993284	7.7381994331307E-6
100861399	'C10H15orf57'	mRNA	0.615090011858234	0.0010382029794377
100861577	'NPR2'	mRNA	0.968318149491929	5.6823641614333E-6
100862660	'NGF'	mRNA	1.84933985694858	0.0032596430161756
102168201	'SPHK1'	mRNA	-0.552983221945565	0.0116252838770317
102168215	'CHL1'	mRNA	-0.571161329633464	0.0022714776070955
102168217	'CNBP'	mRNA	0.357869362854801	0.0041470775108016
102168219	'PTP4A2'	mRNA	0.45670727683542	6.435646055387E-4
102168225	'MYO5B'	mRNA	-0.599950584996488	3.15421423493586E-5
102168227	'GLMN'	mRNA	0.489288609108761	0.0467851257141348
102168229	'EEF2K'	mRNA	0.575130903996011	1.094913331E-4
102168242	'APOLD1'	mRNA	-1.56971557323981	0.0252728849502598
102168247	'MFSD7'	mRNA	0.563061721407872	0.0043733357244904
102168269	'LBH'	mRNA	0.813185684274721	1.59444605255547E-5
102168275	'GGACT'	mRNA	-1.01175078993201	2.58213518809481E-5
102168281	'CPSF3L'	mRNA	-0.829196350157605	6.51578365812702E-11
102168286	'TBC1D10A'	mRNA	0.421644419550856	0.0043455230035384
102168293	'ATP5G1'	mRNA	1.20246083590408	9.19515951270488E-14
102168295	'LOC102168295'	mRNA	-0.898279929028125	9.4514731700197E-7
102168297	'SIRT7'	mRNA	0.718051652692694	2.64179231036918E-5
102168300	'ARHGAP27'	mRNA	0.939232929444068	1.17271708428718E-6
102168320	'CHST12'	mRNA	-0.929224803884583	0.0014741171203879
102168321	'PDCD1'	mRNA	1.93511411669381	0.0133394150266539
102168326	'INTS10'	mRNA	0.37876719492033	0.0235069598091796
102168327	'LOC102168327'	mRNA	1.1906044187307	0.0071414920046772
102168329	'LOC102168329'	mRNA	-7.29103210179934	2.48154404622196E-5
102168333	'AKAP3'	mRNA	6.71278367521298	1.73859501320608E-7
102168334	'DUSP9'	mRNA	1.90366284937064	0.0142572932967337
102168338	'KXD1'	mRNA	1.00815504688483	3.3813725585283497E-12
102168340	'RABL2B'	mRNA	0.516215602989994	0.0205439638929549
102168341	'SNCAIP'	mRNA	-0.951570795167115	0.0063430537749452
102168349	'UBAP2'	mRNA	-0.571995843062363	2.957812288392E-4
102168355	'CIPC'	mRNA	0.462548730297698	0.0159290035585448
102168356	'HK2'	mRNA	-1.00711493392712	0.0112503171936841
102168366	'MTDH'	mRNA	0.414331831811641	0.0018763421089926
102168374	'PLOD1'	mRNA	-0.487809332438557	1.590911952613E-4
102168393	'MPI'	mRNA	-0.508386659282762	0.0350227810904804
102168396	'ARF4'	mRNA	-1.41748658512604	4.87692887820595E-6
102168404	'LOC102168404'	mRNA	2.06570701965835	1.1558014793974699E-12
102168425	'ALOX5'	mRNA	1.18985778146678	2.1699781258343E-5
102168428	'LOC102168428'	mRNA	-3.31770384328161	2.4221718561664E-14
102168445	'LOC102168445'	mRNA	2.90480796602425	0.0230075757557533
102168456	'KIAA0101'	mRNA	0.616567627305362	0.0083191964272545
102168457	'PIF1'	mRNA	1.62600522573474	0.0159411702265085
102168459	'LOC102168459'	mRNA	-6.63612442836748	3.181934952154E-4
102168471	'NDRG1'	mRNA	0.760831416595826	7.95465164168991E-6
102168478	'ARVCF'	mRNA	1.50716262886725	2.7936364585054904E-9
102168483	'HOXB8'	mRNA	5.11824284917795	0.0018924703279337
102168488	'LIFR'	mRNA	-0.943044177397313	3.999626749353E-4
102168489	'DAP'	mRNA	0.344905755815594	0.0139243562782771
102168491	'YBEY'	mRNA	0.691960749852809	0.0361007164063697
102168492	'GOLGA5'	mRNA	-0.447168934274775	0.0307437192263868
102168506	'NUDT17'	mRNA	-0.827000093165986	0.001373028531913
102168507	'MBD1'	mRNA	-0.453918766418004	0.0010990534087311
102168515	'RASGRP2'	mRNA	-1.27647765681778	0.0075287382406203
102168525	'PDE6B'	mRNA	-5.82089056279303	0.0033858813663359
102168530	'PRR22'	mRNA	1.0475442131908	0.0079804401875555
102168542	'SFXN1'	mRNA	-0.486410977038202	0.0333504664455692
102168543	'PARP16'	mRNA	-0.455364423008494	0.0176236045493793
102168549	'YPEL5'	mRNA	0.607055442491459	1.063879422931E-4
102168551	'SH2D3C'	mRNA	-1.40163302144847	0.0036412739789944
102168562	'VPS33A'	mRNA	0.50638833285891	0.0156927128691356
102168568	'SLC7A6'	mRNA	-2.21032160722288	3.0460556169641996E-12
102168570	'PGLYRP1'	mRNA	2.36032041616963	2.27695086535425E-13
102168575	'KDM6B'	mRNA	-0.538091653318369	0.0010417138724762
102168577	'PLEKHM1'	mRNA	0.4843782517208	0.0098770778351425
102168578	'ERBIN'	mRNA	0.332250847573263	0.0443195968550706
102168590	'PBX2'	mRNA	0.586169104630411	6.10384856052582E-7
102168591	'TMCO4'	mRNA	-0.544205536706035	0.0114617669187165
102168601	'ASNS'	mRNA	1.40883614062328	9.331604017545549E-30
102168606	'ATP5G2'	mRNA	0.455089925628345	0.0058312786894989
102168613	'MTMR1'	mRNA	-0.576525117821483	0.0016241469020878
102168617	'LOC102168617'	mRNA	-5.04403567476465	4.793705419248039E-22
102168635	'DCAF11'	mRNA	0.301044820879277	0.0375216122007769
102168637	'SEMA4F'	mRNA	0.534052726735603	0.0481349493627745
102168640	'PAPOLG'	mRNA	-0.591622431602712	0.025588314020656
102168642	'SH3GLB2'	mRNA	0.748865912819014	1.06804239132305E-6
102168645	'MPP7'	mRNA	0.70733414139436	0.00149051445197
102168647	'VCPIP1'	mRNA	-0.508377868613999	0.0479906260302485
102168649	'NBN'	mRNA	-0.735702052763616	6.15544613135132E-5
102168656	'RGS2'	mRNA	0.868815899979309	1.53781600751438E-6
102168658	'KIAA2013'	mRNA	-0.559543020387577	0.0030342596573482
102168662	'ARL2BP'	mRNA	0.964914293277718	6.52818580063721E-12
102168665	'ADPRH'	mRNA	-1.50082670030553	9.558839281343E-4
102168668	'ZNF710'	mRNA	0.999788651293187	2.5636173543535097E-12
102168671	'PDE12'	mRNA	-0.89254981965388	0.0024008429447838
102168680	'LOC102168680'	mRNA	-3.5439927476861	9.163450429734E-4
102168686	'NCDN'	mRNA	0.534786140188306	8.058775126311E-4
102168692	'FAM180A'	mRNA	-1.83559735671305	0.0065267081004474
102168698	'KMT2D'	mRNA	-0.408783999676199	0.0078302145785356
102168710	'PDHA1'	mRNA	-1.12202140368464	4.46082716215125E-6
102168714	'NACC1'	mRNA	-0.594440579347688	2.5736276429747E-5
102168723	'LOC102168723'	mRNA	3.96603598678507	1.13110972085241E-22
102168724	'CBR4'	mRNA	0.545541332210697	0.0081204708171479
102168733	'RBPMS2'	mRNA	-1.24730794385285	3.602419943991E-4
102168751	'PAAF1'	mRNA	-0.976857812121983	1.9161203233987404E-9
102168754	'RGS8'	mRNA	-2.72317634640982	0.0021106703712524
102168762	'AOC2'	mRNA	1.28251575373058	0.0363402016222487
102168764	'HOXB7'	mRNA	6.84343583995908	2.0091833678143898E-11
102168774	'FAM219B'	mRNA	0.965265052252286	1.48125693655382E-8
102168775	'MCM3AP'	mRNA	-0.327383942945188	0.0153600412259302
102168780	'AGFG1'	mRNA	-0.384284035960133	0.0373543172797461
102168785	'TUFT1'	mRNA	0.593062984104684	7.72670535418963E-7
102168788	'RNF115'	mRNA	-0.694086593614283	3.928239615306E-4
102168797	'CDCA7L'	mRNA	0.797564928986912	9.540298580079E-4
102168804	'SF1'	mRNA	-0.277582321665114	0.0444753326792185
102168825	'MOB3B'	mRNA	0.764621472584913	0.0074029101017291
102168827	'AUH'	mRNA	-0.563361646186963	0.0338252936701053
102168831	'IGDCC3'	mRNA	-5.21342145715606	3.6938347098596E-5
102168847	'CTSO'	mRNA	-2.58930929010775	1.05649806334817E-29
102168850	'GOT2'	mRNA	-0.322356190917447	0.0200173767632532
102168856	'PHF12'	mRNA	-0.432893050760851	0.0265408224053339
102168859	'SMIM5'	mRNA	0.760557312632542	1.838576327228E-4
102168860	'TMEM88'	mRNA	-0.840038824055667	0.0108870934083285
102168864	'BAZ1A'	mRNA	-0.55042378754432	1.650151913245E-4
102168865	'PDXK'	mRNA	-0.630961400393904	0.002432301814466
102168869	'RAB7A'	mRNA	0.475608071584725	1.74807072288309E-5
102168870	'PEF1'	mRNA	-0.366028157382237	0.021599940884269
102168873	'AGER'	mRNA	1.44853362671648	0.0276114512815658
102168877	'WDR7'	mRNA	1.2341458962158	4.5618255944348194E-11
102168878	'LHX8'	mRNA	-4.30209118738577	0.0386484982601396
102168879	'SEC14L5'	mRNA	3.81210959833582	2.0267003906580198E-18
102168884	'ARHGEF10'	mRNA	-0.671859515746338	1.43005126029443E-6
102168888	'SAMD8'	mRNA	0.696309773805823	0.001586936110536
102168890	'ARID2'	mRNA	-0.627515092870738	0.0115224195665526
102168893	'TOM1'	mRNA	0.385324710591349	0.0127012413841715
102168897	'SNU13'	mRNA	0.649924996399132	8.0719289927382E-7
102168900	'DHX15'	mRNA	-0.46527383542292	1.975169616455E-4
102168908	'TMEM2'	mRNA	-0.624784194462539	1.253510758615E-4
102168910	'SNX9'	mRNA	0.531656520289631	0.0011594570687809
102168917	'DIAPH3'	mRNA	-0.89227342826013	0.0062505011768384
102168924	'LOC102168924'	mRNA	-7.69345465552844	2.75077147852086E-6
102168932	'PLXNA2'	mRNA	0.687911482646101	8.97269029617679E-8
102168936	'CCL22'	mRNA	-2.87180336900107	0.0145190197712727
102168943	'IDH2'	mRNA	0.628708254811448	7.48444223432903E-6
102168950	'CADPS'	mRNA	-2.87442996843594	0.0117434712691
102168953	'TUBB'	mRNA	0.424397820921461	7.690115930259E-4
102168956	'KIAA0319'	mRNA	1.8837591754827	8.20677000871755E-7
102168958	'LY86'	mRNA	2.00799487636479	0.0211845773809249
102168964	'LAT2'	mRNA	2.2271406408403	5.3768034679168696E-11
102168968	'IFIT3'	mRNA	1.35277116574242	1.18516268256618E-5
102168976	'ATF1'	mRNA	-0.503035686765337	0.030555927468382
102168983	'SCYL1'	mRNA	0.327231604168026	0.0260346365603043
102168987	'SULT4A1'	mRNA	-3.59392878382805	7.29114162657566E-22
102168990	'LRRC66'	mRNA	-1.85076329835378	1.03418538139084E-5
102168999	'CLK4'	mRNA	-0.659282610648461	0.0010923449972472
102169002	'LOC102169002'	mRNA	1.39736518416563	3.77393935078702E-21
102169005	'SH3RF1'	mRNA	-0.487330993546299	0.0080153388450652
102169008	'PHIP'	mRNA	-0.84632027697474	0.0022424434045613
102169013	'OAZ2'	mRNA	0.432114602084486	0.0138006591800347
102169018	'CLIP4'	mRNA	0.70758287224836	0.0016643285806444
102169022	'TNFRSF19'	mRNA	1.03937129992423	1.19499630329719E-8
102169023	'MIPEP'	mRNA	0.452505859946039	0.0442435632712184
102169025	'SLC24A3'	mRNA	-0.84139942900923	5.184291451854E-4
102169027	'ZBTB46'	mRNA	-1.37182870416844	0.0047600946613477
102169031	'MTFR1'	mRNA	0.333707572780429	0.0189678695622927
102169032	'ARHGAP20'	mRNA	1.17586203268785	0.0287314195343284
102169033	'KMT2A'	mRNA	-0.590792245986533	0.0043583771005716
102169042	'SLC17A7'	mRNA	-3.1681475756527	0.0021604994068345
102169043	'KLK14'	mRNA	3.88388465711852	7.47299906738033E-6
102169047	'NEK8'	mRNA	0.572926697355455	0.0011982823146149
102169049	'ANAPC11'	mRNA	0.598994804664473	0.0012677550025225
102169050	'HOXB6'	mRNA	7.35562682341855	1.49381963694447E-22
102169056	'MARCH6'	mRNA	-0.367874499818305	0.0279452940192946
102169061	'CUTA'	mRNA	0.385107456352506	0.0455434164158866
102169063	'DSEL'	mRNA	-0.875677972074612	1.76774704109121E-5
102169067	'KDM4A'	mRNA	0.358093628591264	0.0054413499810208
102169068	'FBRS'	mRNA	-0.504917796903729	1.565078673762E-4
102169071	'TM9SF3'	mRNA	-0.469931509790636	0.0012455137399133
102169072	'PSD3'	mRNA	0.679511830099369	3.47212221681143E-5
102169096	'YTHDF1'	mRNA	-0.529757535027291	0.0035476146839415
102169100	'TEK'	mRNA	-0.975434855106897	0.0036794658188579
102169108	'ARID4A'	mRNA	-0.652116925928692	0.0296115633699458
102169109	'TMEM63C'	mRNA	-3.2578953542585	0.0046364809775733
102169112	'TPP2'	mRNA	-0.962830241404093	3.60037947825967E-5
102169125	'LOC102169125'	mRNA	10.1647749832223	7.920263876798241E-9
102169129	'SAT2'	mRNA	1.19314821881959	1.710920539587E-4
102169142	'CISH'	mRNA	0.495099586569572	0.0026580535207719
102169145	'GLP1R'	mRNA	-2.61860160362532	3.818231661531E-4
102169149	'LOC102169149'	mRNA	1.77117164844634	0.0059047577728037
102169150	'BCL2L15'	mRNA	1.43522442277371	0.0045600264700992
102169153	'TTYH3'	mRNA	0.66945484666108	5.58090515921275E-6
102169156	'PLPP4'	mRNA	-2.70333117248008	5.2160106719391E-8
102169157	'MYOM2'	mRNA	3.28615476053952	0.0150664639426519
102169168	'MEI1'	mRNA	-2.48041902006135	7.63899828291948E-13
102169172	'FRAS1'	mRNA	1.13426920917385	6.07704828506425E-7
102169173	'TRAPPC2'	mRNA	1.31748925646563	4.98655160209041E-14
102169183	'LOC102169183'	mRNA	-7.48864150033674	0.0317973858514738
102169193	'PIP4K2A'	mRNA	-0.536997920450817	0.0089747590922811
102169203	'ATG13'	mRNA	0.445249114068945	9.468269657431E-4
102169209	'LOC102169209'	mRNA	0.731525658592429	1.25200745715E-4
102169215	'LOC102169215'	mRNA	-1.74791900753127	8.3261514703895E-5
102169216	'PIPOX'	mRNA	4.53131328121095	1.39476750865692E-8
102169225	'EPHB1'	mRNA	-0.807439579292449	1.49483787559506E-5
102169228	'METTL5'	mRNA	1.2120333435606	0.0010263085363588
102169247	'SFPQ'	mRNA	-0.453933292260176	1.389895693744E-4
102169251	'NT5C3A'	mRNA	-0.614340865185889	0.0016971369170279
102169256	'KRBA1'	mRNA	0.603213423791183	0.0023088469322664
102169258	'RASSF4'	mRNA	-0.812288251850622	0.0183548824544439
102169261	'AVIL'	mRNA	-1.03883194967829	0.0288876818361336
102169264	'TSPAN6'	mRNA	0.649750169972511	1.52794470231734E-5
102169267	'PNPLA5'	mRNA	-3.12204482328734	1.3933228485977299E-28
102169274	'KIAA1683'	mRNA	2.07927009827019	0.0033256888294858
102169276	'NFIX'	mRNA	-0.566485916831897	1.059567181316E-4
102169281	'ATP8B3'	mRNA	1.53864859703821	3.01533818938312E-6
102169293	'SMAD3'	mRNA	0.487764824012159	0.0078691337703271
102169296	'ATP6V1D'	mRNA	-0.502095958496575	5.33879925592858E-5
102169304	'ENG'	mRNA	-0.594375600583158	0.0076433261937977
102169308	'OTOR'	mRNA	2.70478931585451	3.31561836220611E-6
102169310	'ZGPAT'	mRNA	-0.627541652824088	1.28393734706E-4
102169311	'DERL1'	mRNA	0.581464465252349	2.11618448975543E-5
102169319	'LOC102169319'	mRNA	-4.13963380135105	0.0486043936229728
102169321	'TRMT2A'	mRNA	-0.439891117808737	0.0232800469903252
102169323	'SMPD3'	mRNA	-0.59121574026751	0.0012132399509122
102169330	'HOXB5'	mRNA	4.43406423538824	3.356669340024E-4
102169332	'RNF157'	mRNA	0.768519545824027	0.0188822487040477
102169344	'RUVBL1'	mRNA	0.336774160746978	0.0154616314795962
102169345	'HCRTR1'	mRNA	-3.3066143375565	0.0396470215636135
102169352	'SRCAP'	mRNA	-0.329188210990565	0.0349797064935965
102169355	'LCOR'	mRNA	-0.460471836563835	0.0119704667834951
102169368	'SNCA'	mRNA	-3.07540717269361	4.59155710482886E-8
102169381	'SLURP1'	mRNA	-0.804645093597902	0.0369190042097242
102169395	'KCNG1'	mRNA	-3.64174004045524	1.36701755686575E-6
102169401	'AHCTF1'	mRNA	-0.447014185458158	0.0180119679666818
102169405	'PSMD9'	mRNA	1.20212090452552	3.1209520660142497E-12
102169406	'GUCY1B3'	mRNA	-1.64425442999579	3.37575872563726E-7
102169411	'LOC102169411'	mRNA	10.4580161086933	2.66559446940426E-7
102169422	'CCDC39'	mRNA	4.8401056884093	9.39041351767572E-5
102169424	'LINS1'	mRNA	-0.731565676934322	0.0187420951347263
102169433	'LOC102169433'	mRNA	0.353039186694565	0.0479410912244771
102169437	'ALDH5A1'	mRNA	-1.7975592405849	1.6992807211875399E-16
102169438	'ACKR1'	mRNA	-2.58481240367227	1.35785579026172E-6
102169439	'PGLYRP4'	mRNA	1.09799738342636	1.116158338103E-4
102169444	'SYPL2'	mRNA	5.36644680211773	2.31979721665809E-7
102169451	'MFSD13A'	mRNA	0.931693160727335	4.54734084254475E-6
102169457	'VDAC2'	mRNA	0.599950330826359	9.59303456729188E-6
102169464	'CCDC134'	mRNA	-0.811428307534141	0.003568688997016
102169465	'CD99L2'	mRNA	0.74336353762511	4.34382484451177E-7
102169479	'GCNT4'	mRNA	-1.53353342820657	3.9171469392789396E-11
102169491	'FITM2'	mRNA	-0.858081090770846	1.13218299621201E-8
102169492	'TRAM1'	mRNA	-0.576725602193027	3.50402523419087E-5
102169493	'PTDSS1'	mRNA	-0.555294794960342	3.147978589291E-4
102169495	'ARNTL'	mRNA	-0.59878250180086	0.019418387352307
102169498	'TMEM81'	mRNA	1.76309491502569	1.565078673762E-4
102169501	'DHX9'	mRNA	-0.344127219111285	0.0110945836952641
102169504	'TRAPPC2L'	mRNA	0.56399194087312	4.465851076606E-4
102169505	'CIAPIN1'	mRNA	0.355274921057542	0.0489137385820616
102169508	'SCN1B'	mRNA	-0.965284635484558	0.0250985200655314
102169510	'TUBD1'	mRNA	0.810573592411582	0.0021442089592798
102169519	'NGRN'	mRNA	1.10857970876575	6.41118831566233E-11
102169525	'BTBD7'	mRNA	-0.395613812652628	0.0298976161620184
102169530	'PTPRG'	mRNA	-1.12388678833998	0.002566298554829
102169539	'GFER'	mRNA	1.1264383262046	2.79975133581769E-8
102169542	'SCNN1G'	mRNA	-0.868847854151091	0.0012853285014318
102169548	'KMT2E'	mRNA	-0.427786182769845	0.030932162536468
102169552	'GGPS1'	mRNA	0.787540580311881	0.0053244976447284
102169562	'BLOC1S1'	mRNA	0.528000972883493	0.0128165531095033
102169567	'PNPLA3'	mRNA	-7.91132276018486	2.34024151282448E-6
102169568	'SYNPO2'	mRNA	-2.0676074133644	1.276133055254E-10
102169571	'CPEB2'	mRNA	-0.538487304229	3.532748221237E-4
102169591	'LRRC19'	mRNA	-5.93130347573782	0.0026189636112818
102169593	'SNX22'	mRNA	1.85280860008241	0.0195253760093158
102169597	'VIT'	mRNA	-1.17937502292006	1.761285589218E-4
102169609	'EFR3A'	mRNA	-0.424581521358345	0.0066272110483846
102169611	'IFT46'	mRNA	-0.774452662615642	2.64972634819081E-5
102169613	'LIPT2'	mRNA	2.10042855324667	5.17351290187251E-5
102169615	'RANBP1'	mRNA	1.3562799723268	3.04022608241669E-22
102169616	'PRMT7'	mRNA	-0.390634529211333	0.0211073686163415
102169617	'ALDH16A1'	mRNA	-0.577000579159718	9.110378684255E-4
102169633	'HEMK1'	mRNA	-1.03726191676882	7.53453050608449E-7
102169636	'TINAGL1'	mRNA	-1.01336512721984	3.336161531808E-4
102169646	'LARP4'	mRNA	-0.582162107008139	0.0088239019175491
102169649	'ATG2A'	mRNA	-0.474364727312945	0.0026156310770014
102169652	'BEX4'	mRNA	-1.19217967295464	0.0183640669333437
102169654	'LOC102169654'	mRNA	-0.544824538197496	0.0248744727685812
102169689	'SAMD11'	mRNA	-0.851550446989445	0.0013384340669016
102169692	'GUCY1A3'	mRNA	-1.55310098138576	0.0026482033214001
102169693	'MAPKAPK5'	mRNA	-0.34122510107352	0.0344704856547016
102169702	'LOC102169702'	mRNA	-0.814211469811057	9.131700005194041E-9
102169703	'WNT3'	mRNA	0.527690720343255	0.0411461797868525
102169716	'IER3'	mRNA	1.21572204083271	3.03881546255318E-8
102169718	'GPLD1'	mRNA	1.6580657307139	3.17415298111786E-5
102169728	'RAPGEF5'	mRNA	-0.949295974965295	1.321539945327E-7
102169730	'LOC102169730'	mRNA	-3.80398111610636	0.0014811540719245
102169737	'NELL2'	mRNA	1.86012673663008	1.220478006823E-4
102169742	'THOC2'	mRNA	-0.938272630833371	8.434573101692E-4
102169743	'TSPAN9'	mRNA	-0.4670496293865	0.0237922462445877
102169744	'CENPM'	mRNA	1.10060076381675	0.0037959568263971
102169745	'HMGB3'	mRNA	0.683624642896124	0.0063999791814241
102169754	'GEMIN7'	mRNA	1.14997098805308	7.20648028617898E-6
102169760	'PREP'	mRNA	0.329421071642371	0.0355548508922035
102169762	'HMGCR'	mRNA	-0.990617616278596	1.2906516346879801E-15
102169766	'VAMP8'	mRNA	0.795719726024138	1.16968621512329E-5
102169770	'ADRA1D'	mRNA	-1.90774022502256	0.0158838734731975
102169772	'ACSS2'	mRNA	-0.699534426483431	0.0076399114305029
102169774	'ZHX2'	mRNA	-0.718707910191389	0.0049601955616439
102169781	'ELF5'	mRNA	0.910291209074917	1.40160649822876E-5
102169784	'SLC19A2'	mRNA	-0.645164535035126	0.0168972568750056
102169787	'RNF175'	mRNA	4.62413079795839	0.0326733043810041
102169794	'RECQL5'	mRNA	0.751966469739979	0.00192348048317
102169801	'RNF13'	mRNA	0.341871634350682	0.0342883479421623
102169807	'PGAM2'	mRNA	-1.87593145605867	0.027404871353897
102169808	'NR4A2'	mRNA	-1.24230468574506	0.0050646535370366
102169810	'RPE'	mRNA	0.569757304223038	0.0060847417133111
102169814	'RNF19B'	mRNA	0.868227441502615	1.71451835705248E-8
102169817	'FLAD1'	mRNA	-0.779383172213311	7.13934560134259E-5
102169819	'ARHGDIG'	mRNA	1.67099146547167	0.0015701196262806
102169823	'CPSF4'	mRNA	0.504550002766948	0.0048136216055843
102169827	'PUS7'	mRNA	0.628230528319717	0.0049807635470331
102169837	'SLC39A5'	mRNA	1.50070214851835	3.48489040332299E-6
102169839	'ITGA7'	mRNA	-1.24497003904223	3.67891792522461E-10
102169841	'GNB3'	mRNA	-0.689871622987547	0.0146006051107288
102169844	'CFP'	mRNA	2.79126961892378	6.88649833135506E-10
102169855	'LOC102169855'	mRNA	-0.716733338978969	3.503357449124E-4
102169856	'FARSA'	mRNA	-0.352542909934568	0.0206507173372099
102169858	'LOC102169858'	mRNA	2.88200770763274	9.117927131231E-4
102169863	'EGFL6'	mRNA	-0.952567944914564	0.0250177763555292
102169871	'MCM9'	mRNA	0.600050842583395	0.0053448354632836
102169872	'ENPP3'	mRNA	-2.14641234566624	2.22491478132783E-19
102169873	'CCNDBP1'	mRNA	0.340623105271369	0.0324206676954376
102169874	'SNX1'	mRNA	0.280237413198474	0.0461816448280349
102169875	'PLEK2'	mRNA	0.576357337978315	0.0019794558055563
102169876	'GSTZ1'	mRNA	1.17754429512138	3.18815249559944E-7
102169877	'PEX13'	mRNA	-0.923786577136105	1.584671873788E-4
102169878	'MRRF'	mRNA	-0.426398463082285	0.0480454822941001
102169896	'LOC102169896'	mRNA	-3.38879983450461	8.56678718307981E-5
102169899	'SEZ6'	mRNA	2.84842131408204	1.29310819850213E-23
102169900	'WRAP53'	mRNA	0.476996296813672	0.0117980187745432
102169901	'SNX11'	mRNA	0.609408199400238	0.0023240133252968
102169913	'LOC102169913'	mRNA	-6.31135974155428	3.97192105260415E-22
102169918	'HECW2'	mRNA	-0.836019976588412	0.0194926317751829
102169921	'SERINC2'	mRNA	0.615099929880848	0.0060946417716277
102169922	'CADM3'	mRNA	1.25913282492085	1.88163562584843E-9
102169925	'LOC102169925'	mRNA	0.64686681144632	0.0028187476818225
102169927	'OTUD7B'	mRNA	0.6814876244432	1.64980566186052E-5
102169928	'PRKAB2'	mRNA	0.813730517391446	0.0041601910488315
102169929	'RNPC3'	mRNA	-0.513834833935625	0.0267043886632394
102169930	'DAB1'	mRNA	-2.36135858234321	2.370859912643E-4
102169931	'MED8'	mRNA	0.3660426417349	0.0399026491632727
102169935	'LOC102169935'	mRNA	0.581164847268982	0.0150664639426519
102169938	'COMTD1'	mRNA	1.26683652590127	3.31828267456772E-7
102169940	'CCDC90B'	mRNA	0.619850803395919	0.0027008758374598
102169943	'TCEAL8'	mRNA	0.475039896897494	0.0012898433605325
102169948	'LOC102169948'	mRNA	-4.70780041815061	0.0432582770111918
102169950	'PAQR3'	mRNA	-0.849649483381145	0.0041965147278208
102169956	'SHC2'	mRNA	3.70629537561055	1.95705289365817E-41
102169963	'AAGAB'	mRNA	0.836817744514209	3.55337204725522E-7
102169965	'ARHGEF40'	mRNA	-0.526449165152431	0.0100274617767637
102169967	'DAPK2'	mRNA	-0.682146666585663	0.0173678728743593
102169975	'PRNP'	mRNA	0.485663204786393	7.871746916708E-4
102169977	'TMEM9B'	mRNA	0.478641884463306	3.969904798295E-4
102169989	'ACSF3'	mRNA	-0.62365735723907	0.0157927569606189
102169990	'ZNF181'	mRNA	0.941864997112955	3.129875319861E-4
102169993	'KRT40'	mRNA	0.733087163053358	0.0146437100398918
102170017	'SNX8'	mRNA	0.947733383660429	7.72668487991716E-6
102170018	'ARL3'	mRNA	0.422988779472742	0.0488189016862508
102170030	'METTL1'	mRNA	0.482728309348385	0.0412959569720972
102170032	'RNASEH2C'	mRNA	1.19557048525631	0.0139243562782771
102170033	'RASD2'	mRNA	-0.987901310164126	1.383845145411E-4
102170036	'TEAD4'	mRNA	-0.937572541594297	0.0062491907763021
102170047	'LMOD1'	mRNA	-1.09465035828204	2.70638094876498E-5
102170050	'TMEM181'	mRNA	0.467128485874014	0.0021604994068345
102170063	'HNF4A'	mRNA	-6.08456657299114	0.0119069384802771
102170070	'PPP2R1B'	mRNA	0.411296588396328	0.0045697408294876
102170071	'DDX6'	mRNA	0.569775960654788	7.24601932852856E-5
102170074	'DSTYK'	mRNA	0.498421608484639	0.0046810564848138
102170076	'SELP'	mRNA	-2.61197997437372	4.28213102792679E-7
102170094	'ANAPC13'	mRNA	1.4632437073437	6.07269436880193E-10
102170102	'DEK'	mRNA	0.340080995702409	0.0098520396359448
102170106	'CD2BP2'	mRNA	0.604857155100596	2.915880022341E-4
102170107	'ATP5J2'	mRNA	0.526065361259111	8.56678718307981E-5
102170109	'CSMD2'	mRNA	-2.63384692086459	0.0230190681333344
102170126	'SEC24D'	mRNA	-0.568561940709665	0.0028370481702947
102170131	'TCEANC'	mRNA	1.85413927571159	1.92904283169197E-8
102170135	'PIK3R2'	mRNA	-0.572713264014766	8.97898359136236E-5
102170136	'MAST1'	mRNA	-0.690243331880797	0.0075705135419641
102170139	'HINT1'	mRNA	0.75944189226353	6.29549170656021E-8
102170140	'LOC102170140'	mRNA	-2.14003202105568	0.0398686551475028
102170141	'ECSCR'	mRNA	-1.33409464723171	6.07269436880193E-10
102170144	'LOC102170144'	mRNA	-1.45861703653291	0.0171034609144936
102170148	'PLN'	mRNA	-1.49807949129413	2.01255675889281E-5
102170152	'TMEM229B'	mRNA	-0.553819131849517	0.0017177004273209
102170156	'LATS2'	mRNA	-0.548527406064349	0.0039854363290537
102170159	'SRMS'	mRNA	1.00052267950744	2.0972726133279E-7
102170167	'MRPL16'	mRNA	0.684604776544141	8.42544013187397E-5
102170170	'LOC102170170'	mRNA	3.25077027297629	4.47812482611E-4
102170174	'MYO18A'	mRNA	0.597894669500617	8.16430176809221E-6
102170176	'METTL2A'	mRNA	0.561506666838724	6.405325746052E-4
102170189	'GTF3C3'	mRNA	-0.684405107142764	0.0487115052443621
102170195	'FAF1'	mRNA	0.309737439937341	0.0494429612743443
102170212	'AP1AR'	mRNA	-0.873924026188775	1.57297853595061E-6
102170223	'PTPRS'	mRNA	-0.669753863887934	0.0014379626486151
102170232	'LOC102170232'	mRNA	-0.891076903941697	3.11714149267628E-6
102170254	'PERM1'	mRNA	-2.18781935628669	6.405325746052E-4
102170255	'SPEN'	mRNA	-0.557498773291268	5.65268253285E-4
102170264	'LOC102170264'	mRNA	1.86654682640186	1.09266694907752E-17
102170265	'VAMP2'	mRNA	0.409712206868896	0.0080149594747076
102170270	'CSK'	mRNA	-0.409062847990516	0.0062857947270273
102170273	'ICOSLG'	mRNA	-1.52485351055068	2.65046679399766E-13
102170276	'C22H3orf18'	mRNA	1.40619599009702	0.0148362425409006
102170277	'RNF25'	mRNA	0.379014724121409	0.0426706019456972
102170282	'LOC102170282'	mRNA	1.94394117113848	2.6198530402686602E-14
102170283	'VARS2'	mRNA	-0.598782037333543	2.445726374786E-4
102170297	'MCPH1'	mRNA	-0.709634585188462	0.0080465911645075
102170303	'TULP3'	mRNA	1.3650887017237	8.089267698645811E-21
102170306	'PI4K2B'	mRNA	0.536858391165201	0.0406554924308005
102170308	'NAT16'	mRNA	-0.723585208372918	0.0318898492073745
102170313	'LOC102170313'	mRNA	-4.81095904563398	1.01344930717778E-6
102170314	'APOE'	mRNA	-0.558651862102235	0.0047379857930818
102170315	'TIMM17A'	mRNA	0.535400374570157	0.0050966925420904
102170318	'C8H9orf85'	mRNA	1.54997909325795	2.53428649363457E-5
102170319	'FAM160B2'	mRNA	-0.372241068004249	0.0081657902793577
102170329	'ST6GALNAC4'	mRNA	0.663285286925746	0.0167845026188585
102170331	'TGDS'	mRNA	-1.1474873100313	1.145384505321E-4
102170333	'ADAM33'	mRNA	-1.41243379638686	7.90351992812096E-5
102170334	'HAS2'	mRNA	-1.19126593597671	6.84729471735935E-5
102170340	'ALG9'	mRNA	0.717874471027371	0.0139243562782771
102170349	'RNF185'	mRNA	0.377441643138015	0.0074140962334709
102170363	'NUP155'	mRNA	-0.529488734029301	0.0211073686163415
102170367	'ARL6IP6'	mRNA	-0.734438992032312	0.0014385500468706
102170373	'LOC102170373'	mRNA	-1.3125589288423	1.2040062914516E-10
102170376	'NTHL1'	mRNA	-0.580320413652989	0.0344554995574113
102170380	'ELOVL1'	mRNA	-0.498730956464873	0.0034450643509784
102170381	'SMURF1'	mRNA	0.791061281083709	3.12085189036759E-5
102170385	'RINT1'	mRNA	0.740929731821684	0.0011037846693989
102170386	'WIPF3'	mRNA	-0.87708722832283	0.0344218359481869
102170387	'ZNF862'	mRNA	-1.1248741793522	1.52313052619542E-7
102170388	'LOC102170388'	mRNA	-5.89271192782384	0.0025113221646843
102170389	'ZNF239'	mRNA	1.17528918344273	2.23775435968459E-5
102170398	'BEX2'	mRNA	1.01644211035736	1.18316760935807E-7
102170399	'MLF2'	mRNA	-0.489654282375104	0.0200920385954067
102170408	'MAPK9'	mRNA	0.427281931539595	0.0368814025516025
102170413	'CHSY3'	mRNA	-2.12999424785606	0.0115067646583065
102170427	'MAP2K5'	mRNA	0.563289750766321	0.0147937180620453
102170432	'MRPL19'	mRNA	0.997570372341251	1.9700442844423E-8
102170433	'CRAT'	mRNA	-0.652426702974748	4.776604167279E-4
102170435	'LHFP'	mRNA	-1.03321707662256	5.27563333531337E-7
102170442	'ASAP1'	mRNA	-0.629010558498008	0.0068181220500042
102170449	'ZNF268'	mRNA	-1.42964088827157	2.35385304530599E-9
102170453	'RPS11'	mRNA	-0.446347587271773	2.95493553838E-4
102170461	'MCRIP1'	mRNA	1.13128987801796	1.27351834934267E-10
102170468	'COMMD2'	mRNA	0.467586137550266	0.0431745609235816
102170478	'SETD1A'	mRNA	-0.606357541112869	6.082146640342E-4
102170482	'FKBP9'	mRNA	-0.736754894943137	5.39431204235E-4
102170484	'AKR1D1'	mRNA	5.91827135528372	3.956749021209E-4
102170487	'NOM1'	mRNA	0.558177832328065	0.010974917585845
102170501	'ADGRG2'	mRNA	1.23863406884164	6.706995130047E-4
102170503	'GDF15'	mRNA	3.94565210904336	1.52068781606492E-5
102170516	'SLC31A1'	mRNA	0.881704955177785	7.12589482860874E-8
102170521	'CLN6'	mRNA	0.804521098460535	0.0030342596573482
102170524	'TMOD2'	mRNA	-1.18754326619026	0.0062857947270273
102170536	'ST5'	mRNA	-0.529625487809346	0.0263230552206186
102170543	'ALDH2'	mRNA	-0.309374414508119	0.023825367602346
102170547	'BORCS6'	mRNA	0.928929692925772	5.85868421888411E-6
102170548	'CDC27'	mRNA	-0.481437417933703	0.0210589139778413
102170549	'AMZ2'	mRNA	1.95086205982024	6.91871692340908E-28
102170554	'LOC102170554'	mRNA	-5.05846740794101	0.0210394813139328
102170555	'SLCO2A1'	mRNA	0.513946680838656	0.0195800658413738
102170561	'SLC6A6'	mRNA	0.736736536567401	3.98368457036337E-5
102170562	'BAK1'	mRNA	0.483963549126123	0.0186546199030248
102170566	'MRTO4'	mRNA	0.556733082638226	3.167505855343E-4
102170576	'MRM2'	mRNA	0.706445827103662	0.00165007250527
102170577	'GLCCI1'	mRNA	0.544447525617051	0.0077828901973539
102170579	'LOC102170579'	mRNA	-0.95632095412753	0.0027545097071177
102170582	'ZDHHC2'	mRNA	-0.973546606375159	0.0152185047020777
102170583	'C5H12orf29'	mRNA	-0.562529717980353	0.0052391406862861
102170606	'ACTC1'	mRNA	-4.33184360844751	3.08508428567194E-9
102170607	'DQX1'	mRNA	1.95010974425017	1.74101038484081E-7
102170608	'TMEM87B'	mRNA	-0.336180100064676	0.040371280782791
102170610	'TP53I3'	mRNA	0.839019368869298	0.0385036547501088
102170612	'ABCC4'	mRNA	-1.08186888373112	1.877423882363E-4
102170617	'FZD6'	mRNA	-0.460682960884296	0.0180025517926177
102170619	'NDUFAF6'	mRNA	1.11656237389959	1.805705930168E-4
102170624	'CDC73'	mRNA	-0.390923568125878	0.0335000419440354
102170627	'FANCA'	mRNA	-1.40887582979377	2.87860761138529E-8
102170638	'CTSH'	mRNA	0.603655905957794	4.9879230245082E-5
102170640	'LOC102170640'	mRNA	6.07550753600987	3.9142130505791E-8
102170644	'CCL20'	mRNA	-2.64454519586702	0.0098334730261882
102170645	'LOC102170645'	mRNA	0.681233896620234	1.300528739687E-4
102170651	'PRR9'	mRNA	0.716594699655369	3.59739649688178E-5
102170656	'FPGT'	mRNA	-1.17768049379348	4.61511162824861E-6
102170657	'ABHD11'	mRNA	0.44198125694028	0.0326040575689958
102170659	'TRRAP'	mRNA	-0.427494796647357	0.0013590417269192
102170661	'PANK1'	mRNA	-1.34694303990472	1.06377787773181E-9
102170665	'GNG4'	mRNA	0.979921762095352	1.1587271232522799E-11
102170667	'DLG5'	mRNA	0.553505068448416	6.17144599180444E-5
102170668	'LOC102170668'	mRNA	1.08375460551267	6.98033481524692E-8
102170669	'COG2'	mRNA	0.508771691723899	0.0050140786380276
102170682	'SCFD2'	mRNA	-0.449222401862442	0.0226176626441917
102170687	'PRDX2'	mRNA	0.515404330949862	0.0232385296456219
102170691	'LOC102170691'	mRNA	-1.62751820960157	0.0373772035535393
102170693	'LOC102170693'	mRNA	0.914201517393111	0.0369758170668836
102170704	'MAT2A'	mRNA	0.382361007545243	0.0182701472489245
102170707	'EEF1AKMT1'	mRNA	0.52196674922743	0.0353388591224334
102170711	'SULF2'	mRNA	0.363761719403374	0.0217996552412781
102170712	'GSDMC'	mRNA	-1.55169133164211	2.11358886094608E-6
102170724	'FCGRT'	mRNA	-0.575134811507919	0.0016287739229812
102170725	'MYADM'	mRNA	-0.892138142130314	0.0134642360164797
102170728	'DHX33'	mRNA	-0.435608354262999	0.0412959569720972
102170738	'STRA6'	mRNA	-1.95294011020609	8.85093262466763E-15
102170745	'ZCCHC17'	mRNA	0.720378192642873	8.00059507022558E-5
102170746	'LOC102170746'	mRNA	-7.61081323227051	9.2197391909569E-6
102170751	'WBP1L'	mRNA	0.394900641138145	0.042352739600943
102170760	'FADD'	mRNA	0.439720735597876	0.0199445648460505
102170774	'TICAM1'	mRNA	-1.0786168169096	3.65570617714485E-5
102170775	'LOC102170775'	mRNA	-0.829975459053937	6.72710889640864E-5
102170777	'DNAJC18'	mRNA	0.474801933687912	0.0338080302971506
102170779	'CDC34'	mRNA	0.460032771445926	0.0062505011768384
102170786	'CDC26'	mRNA	0.64961534833307	0.0028250827259167
102170790	'FEM1B'	mRNA	0.472347782518932	9.947171558707E-4
102170792	'PIGH'	mRNA	1.21143332030771	2.33423406542716E-5
102170795	'ELF1'	mRNA	-0.534989278841503	0.0030985786999633
102170805	'SLC43A3'	mRNA	1.4408561269407	1.0528182165742301E-14
102170809	'PGAM5'	mRNA	0.973760428903707	1.76376676668185E-9
102170810	'BICDL1'	mRNA	-1.13407993999148	2.06358013677366E-6
102170811	'SMTN'	mRNA	-0.380776476184497	0.0038750515659986
102170818	'GNA13'	mRNA	0.574507081269567	5.27552978545668E-5
102170821	'C20H5orf42'	mRNA	-0.713716813685061	9.572721417969E-4
102170831	'XPC'	mRNA	-0.380181199190581	0.0310836073510496
102170834	'MOCS1'	mRNA	-0.717138414779033	0.0226970499225703
102170859	'COPS7A'	mRNA	-0.401826953659229	0.0156273739930789
102170871	'ELF3'	mRNA	2.25153403860989	5.69322138144892E-13
102170873	'ENHO'	mRNA	-2.66178360860786	1.47420105633398E-31
102170875	'FNDC1'	mRNA	-0.891657061360223	0.0036412739789944
102170880	'CRIPT'	mRNA	0.586919561647272	0.0068181220500042
102170882	'NHLRC3'	mRNA	-1.22312396205363	0.0026902434919239
102170885	'ARHGAP21'	mRNA	-0.555031186560075	0.0060897855140763
102170902	'ZNF276'	mRNA	-0.470830479532982	0.0247328948897803
102170909	'MRPL12'	mRNA	0.636974214006225	0.0020107158335802
102170912	'RTP4'	mRNA	-1.73627407000805	0.0090377440452498
102170914	'NLGN1'	mRNA	-3.45007011147042	0.0253468712615519
102170921	'WNT5A'	mRNA	1.10099433663855	1.899639515385E-4
102170930	'TMEM8A'	mRNA	1.21583512486609	0.0013528706254402
102170931	'PKD1'	mRNA	-0.400983395094915	0.0010187941887099
102170932	'LOC102170932'	mRNA	-4.0428903220328	5.35729802232042E-16
102170934	'TMEM130'	mRNA	-7.01604771085154	1.373841343574E-4
102170939	'CPVL'	mRNA	-3.11505381705541	1.6857872664057E-7
102170942	'LYST'	mRNA	-0.36803165692142	0.0441674528829215
102170943	'LRRC61'	mRNA	-1.84040034001044	4.5389002256598303E-10
102170947	'PUS7L'	mRNA	0.961949795549067	0.006472158870051
102170954	'FAM109B'	mRNA	0.516546548389609	0.0262212397458385
102170956	'FAM13A'	mRNA	-1.71217862168426	2.3275296353203204E-15
102170967	'ADAMTS19'	mRNA	-1.79731884686276	0.0118502874914365
102170980	'L3HYPDH'	mRNA	-1.82171518304468	2.64179231036918E-5
102170984	'ELMOD3'	mRNA	0.447679679443777	0.033022676315505
102170985	'PPP1CB'	mRNA	-0.535647457684661	7.07878107880644E-6
102170988	'IFT88'	mRNA	-1.09804907523041	5.91266265718058E-7
102170991	'CHRNA4'	mRNA	-5.58324923146456	0.0057415523503952
102170997	'SELE'	mRNA	-1.19383206497729	6.17798799808E-4
102171005	'CORO6'	mRNA	1.14984169932596	2.11773433784515E-8
102171010	'FBF1'	mRNA	0.650615693052061	0.001621449529652
102171019	'ZSCAN12'	mRNA	-2.64816137886138	0.029312607695398
102171023	'SARS'	mRNA	0.958472417360934	2.31930333375496E-17
102171025	'STX1B'	mRNA	-2.29067122842403	1.31969604274754E-8
102171027	'LSM5'	mRNA	0.616504817233733	0.0269089733052818
102171047	'CASK'	mRNA	-0.460751968607947	0.0070245657034276
102171053	'LOC102171053'	mRNA	5.03845061545904	0.0040224063261276
102171064	'HMGB2'	mRNA	0.435372619973087	0.0011985104740464
102171067	'GDA'	mRNA	1.44545448760393	0.014426236265915
102171069	'PRPF4'	mRNA	0.49117560197478	0.0059151541625799
102171071	'BCKDHB'	mRNA	-0.822006814489113	6.981280422507E-4
102171075	'AQR'	mRNA	-0.708914422243386	1.963338322195E-4
102171086	'AGMAT'	mRNA	5.15001055340622	0.0057276341601087
102171099	'ENC1'	mRNA	-0.393794266230213	0.0081839592732747
102171103	'SPTSSB'	mRNA	-0.655780240885536	5.27122424376032E-7
102171104	'PAX9'	mRNA	-1.83580257668135	0.0158992932236924
102171107	'TMEM43'	mRNA	-0.554627092938164	3.065729213341E-4
102171110	'LOC102171110'	mRNA	4.68856232770266	8.27208508609227E-13
102171142	'LOC102171142'	mRNA	-1.7364336327414	5.131959956444E-4
102171151	'HR'	mRNA	-0.55806912720547	1.41660435503223E-5
102171152	'CNTFR'	mRNA	1.48594633132631	1.4833688275618197E-11
102171159	'CA12'	mRNA	1.19788177869122	3.23310153023003E-10
102171167	'NINL'	mRNA	0.765453292172344	0.0013952541545129
102171168	'SLC4A11'	mRNA	-2.12071301482083	1.34066869755521E-6
102171173	'GEM'	mRNA	-0.869772492208932	0.0375393667054085
102171180	'LOC102171180'	mRNA	-2.55316033082622	0.0224338382594382
102171183	'LOC102171183'	mRNA	-1.27326490403021	0.0249417830977919
102171188	'RASD1'	mRNA	-0.76470964502399	0.0086861949610137
102171189	'LOC102171189'	mRNA	0.540575719301126	5.393377907562E-4
102171194	'TTC23'	mRNA	0.765069457842016	0.0411982723296935
102171201	'OTUD3'	mRNA	0.371944840864701	0.0497852327186964
102171204	'IGSF9'	mRNA	-0.417376430362887	0.0260466314976825
102171207	'PHTF1'	mRNA	-0.672066822399485	0.0016801580501323
102171212	'NPTX2'	mRNA	2.56434301683217	1.8327627179472199E-16
102171218	'CEP295'	mRNA	-0.426872018024731	0.0407693415734482
102171227	'TLR7'	mRNA	2.12782146841494	3.698510163258E-4
102171248	'JKAMP'	mRNA	0.532323411092264	0.029312607695398
102171250	'PLB1'	mRNA	-0.601577860982132	0.0054424807992738
102171253	'SNAPC4'	mRNA	0.658645621330616	0.0128695364149932
102171262	'MYC'	mRNA	-0.387236986246322	0.0212163480367508
102171265	'SERPINH1'	mRNA	-0.368978618233815	0.0265363385079568
102171274	'GIT1'	mRNA	-0.48115775151934	0.0016482841579898
102171275	'PRR15L'	mRNA	1.12314745579342	0.0062742767321983
102171284	'CMTM6'	mRNA	0.571552246035049	7.47348571867245E-5
102171285	'TRAK2'	mRNA	1.11834480276725	2.70963209669668E-11
102171290	'SELENBP1'	mRNA	0.551959217604768	0.0028546325905774
102171294	'DCTPP1'	mRNA	-0.59547629727269	0.0459530307862097
102171295	'PRKAA2'	mRNA	2.19151186761899	4.84634366849748E-6
102171299	'SNX10'	mRNA	1.56156633914145	0.0014531430334444
102171303	'WDR60'	mRNA	0.775066755606677	0.0105507857129311
102171306	'CDK4'	mRNA	0.490102575721554	2.856430199213E-4
102171307	'SYVN1'	mRNA	-0.410793393575686	0.00686257684317
102171316	'MCUB'	mRNA	-1.04536833623639	4.149172552372E-4
102171321	'G6PD'	mRNA	-0.610939184764343	6.7304599965859E-6
102171325	'TOLLIP'	mRNA	0.750427645967727	1.62930654325576E-10
102171335	'CARD19'	mRNA	-0.702290832095723	0.0065943801654923
102171338	'HACE1'	mRNA	-0.861214642822387	1.686050991463E-4
102171347	'COL4A2'	mRNA	-0.637322976916363	0.0133394150266539
102171350	'SERINC3'	mRNA	0.891757748080843	5.5471715616779196E-12
102171351	'LOC102171351'	mRNA	4.87007049873359	0.0201028505653537
102171359	'EFHD2'	mRNA	0.628325318236958	1.630080110752E-4
102171364	'LIMK2'	mRNA	0.414427033436459	4.243329303943E-4
102171366	'ADGRG1'	mRNA	-0.706555231398971	1.01902080221719E-6
102171368	'LOC102171368'	mRNA	1.3234303543805	9.03760245547495E-7
102171378	'MASP1'	mRNA	-0.924817537089313	0.0242210115941182
102171382	'TRPM2'	mRNA	-3.68831218341362	9.34766692314993E-6
102171384	'MAP4'	mRNA	0.423796387964673	0.0046683304922799
102171385	'TTLL4'	mRNA	-0.649092079827774	1.234593697545E-4
102171387	'PID1'	mRNA	-1.42451877343363	0.0025228939727691
102171390	'MCM3'	mRNA	0.345345912758893	0.0147937180620453
102171391	'IFFO2'	mRNA	0.366372078284323	0.0206507173372099
102171394	'PYGO2'	mRNA	0.305698909983806	0.0265914269894585
102171395	'LOC102171395'	mRNA	-0.675526055440765	8.4054500214895E-6
102171397	'ZFAND2A'	mRNA	1.06300444743808	1.61398520216239E-5
102171404	'ATP6V0A4'	mRNA	0.582750723796255	0.0108360516513442
102171414	'LOC102171414'	mRNA	0.658484435463274	1.95789908115845E-5
102171421	'CLPTM1'	mRNA	-0.304042975483091	0.0257740760447035
102171427	'F2RL2'	mRNA	-0.962538712757407	0.0035105371688497
102171442	'WWP1'	mRNA	-0.989350037054306	1.45567628139195E-7
102171447	'TIMM10'	mRNA	1.04358479487267	1.7140271997909E-5
102171451	'FAM160A1'	mRNA	-0.459963318809202	0.0053951156917526
102171465	'TM4SF1'	mRNA	0.343235396742272	0.0220099483895158
102171467	'HHATL'	mRNA	-2.44315160206948	0.0363402016222487
102171475	'PDE4DIP'	mRNA	-0.566814673893256	0.0279452940192946
102171483	'CDC20'	mRNA	0.613315522157207	0.020077629860514
102171485	'DGKD'	mRNA	0.49986001371679	0.0224105228944491
102171495	'PIANP'	mRNA	3.65513908050824	1.19430532097845E-5
102171500	'FBXL5'	mRNA	-0.38583662131674	0.0117030713449883
102171502	'LOC102171502'	mRNA	-1.7781014525269	0.0028883835074012
102171521	'EIF2AK2'	mRNA	-0.983330808701783	0.0391904313720184
102171524	'SDCCAG3'	mRNA	1.22455289933325	6.14501395407346E-12
102171545	'PNPO'	mRNA	1.28089598173907	1.67772858936529E-5
102171546	'SP2'	mRNA	-0.543150528505632	0.009616124412989
102171549	'ARHGEF28'	mRNA	0.581635620375809	0.0063916053840631
102171556	'LOC102171556'	mRNA	-1.62098529587728	2.21595638585943E-9
102171557	'PPP2R5D'	mRNA	0.409561975857746	0.0030361092677048
102171565	'ZRANB2'	mRNA	-0.443066807908612	0.0200093899624079
102171566	'SEPHS2'	mRNA	0.371643153396491	0.0139207563516702
102171574	'VIPR2'	mRNA	2.93698926873799	3.36035308089223E-8
102171586	'ARHGAP8'	mRNA	2.00147431766115	2.62948055161038E-6
102171587	'SEC24B'	mRNA	-0.549450691917115	7.787124192878E-4
102171588	'DDX3X'	mRNA	-0.41853587294925	0.0154561991794787
102171591	'IKBKG'	mRNA	0.463543593622364	0.004959258188447
102171596	'MBOAT7'	mRNA	-1.17800602807373	1.59442270565328E-14
102171602	'RASGRF2'	mRNA	-1.12096001338093	0.0278613841028452
102171615	'RETSAT'	mRNA	1.68485577116879	1.55060298254903E-8
102171621	'EIF6'	mRNA	0.348972387733875	0.0269462510616053
102171627	'RPS25'	mRNA	1.66611815168134	3.6746243987706397E-56
102171637	'DENND1B'	mRNA	0.705732011612536	0.0038806664338107
102171641	'PIK3IP1'	mRNA	1.49518633522429	4.28825788479489E-10
102171645	'NUP88'	mRNA	0.357611467109808	0.0133396787180389
102171649	'RNF222'	mRNA	-0.461259699676116	0.032727637573766
102171657	'FES'	mRNA	1.47832130813988	2.26454446552431E-6
102171662	'SEC61G'	mRNA	0.662655678522082	1.015279418828E-4
102171667	'HMGA1'	mRNA	0.810355381375192	2.9757924769281E-5
102171671	'ATF6B'	mRNA	-0.387198947684414	0.0241328357677409
102171677	'CHMP1B'	mRNA	0.381239475363255	0.0377407515656264
102171687	'NGLY1'	mRNA	-0.431119251975382	0.0119347810109263
102171689	'RACGAP1'	mRNA	0.708313567469686	6.09078359128548E-5
102171693	'RASSF8'	mRNA	0.988686129557091	6.817984291017E-4
102171699	'PRPS2'	mRNA	0.714540227220692	0.0136654699899909
102171710	'LOC102171710'	mRNA	-1.54587128040498	0.0036484033213881
102171714	'RTN1'	mRNA	-1.35154524964531	1.500299922424E-4
102171725	'CRYAB'	mRNA	0.942537186163895	2.480628917773E-4
102171733	'DBNDD1'	mRNA	0.904955516148152	0.0035990838635754
102171739	'CNTROB'	mRNA	-1.44544646552381	3.52166873435861E-11
102171742	'TRAF3'	mRNA	0.523582474642778	0.0181475024953897
102171745	'LOC102171745'	mRNA	-0.555375347795631	0.0043169199420768
102171753	'ZNF644'	mRNA	-0.646971612388597	0.0067237997367254
102171754	'BFAR'	mRNA	0.739528929598498	3.8152416221359E-6
102171755	'WBSCR22'	mRNA	0.489192532212563	0.0134466136983098
102171757	'TECPR1'	mRNA	-0.42670601050364	0.0361161489193953
102171777	'B3GNT3'	mRNA	1.33056766531589	0.0138397720424606
102171781	'MPND'	mRNA	-0.86942750946569	0.0025215122085006
102171795	'XPO1'	mRNA	-0.561218881667791	0.00140296723706
102171796	'PMPCA'	mRNA	0.489257939289549	5.605939819205E-4
102171798	'PSPC1'	mRNA	0.507146761975748	0.0092842380407353
102171811	'IRF3'	mRNA	1.61453353038608	5.51913340532034E-27
102171822	'KIAA1024'	mRNA	-3.85093916358937	0.0034341616962402
102171827	'PADI3'	mRNA	0.843287118370858	2.2059292162241E-5
102171831	'LRIG2'	mRNA	0.551236483964015	0.0108156324897889
102171836	'SUN1'	mRNA	-0.595669231344753	1.10532498109842E-5
102171844	'TAF1D'	mRNA	0.506623782664722	0.0393384476260276
102171849	'BEX5'	mRNA	2.8781504985315	5.3196269269774803E-14
102171850	'SPX'	mRNA	1.16852334390318	0.0099072919496167
102171856	'HADH'	mRNA	-0.91901198081191	2.7820413284624002E-11
102171859	'FAM3A'	mRNA	0.832288685581813	3.46038231533458E-6
102171863	'PLIN4'	mRNA	-1.73393775282239	5.79079054406103E-14
102171866	'UBE2D2'	mRNA	0.59951513692855	6.22644928645613E-6
102171867	'RNF126'	mRNA	0.366200678875627	0.0322661300481834
102171874	'LOC102171874'	mRNA	-0.459847932850446	0.0227389431370047
102171875	'KLF4'	mRNA	-0.455918421479978	4.9411922538269E-5
102171878	'MAP7'	mRNA	-0.329266004515097	0.0401633927086846
102171884	'TTC7A'	mRNA	-0.425243110609312	0.0218684708938228
102171892	'PKIG'	mRNA	1.20914016511096	6.218940033964E-4
102171899	'LOC102171899'	mRNA	-2.61813129091945	4.11799374499815E-8
102171902	'NEK7'	mRNA	0.459193608909833	0.0027843879039995
102171905	'SFI1'	mRNA	-1.09141920455571	4.01470182401572E-6
102171916	'ITSN1'	mRNA	-0.585002287211249	0.0030016367145506
102171917	'LOC102171917'	mRNA	-1.09080201705161	1.091318778588E-4
102171932	'CCDC13'	mRNA	-5.11933145796299	0.018189940735734
102171935	'SNRNP40'	mRNA	0.47846331715447	0.0031663733721806
102171945	'SKA1'	mRNA	1.21539231692451	1.581808363071E-4
102171947	'SLC5A9'	mRNA	-2.5379328577616	1.31340073205138E-14
102171950	'LHPP'	mRNA	-0.505773203997627	0.0052118136652462
102171952	'RARB'	mRNA	-1.41603139584222	0.0200379607373801
102171953	'PCF11'	mRNA	-0.509380837163993	0.0016322217274061
102171974	'PHF24'	mRNA	-6.34686884910464	3.191183365549E-4
102171975	'TBC1D2'	mRNA	1.10696503808011	1.13914121145128E-7
102171976	'REEP4'	mRNA	0.845178141615203	1.88399447423029E-7
102171983	'PCNX4'	mRNA	-0.948793760331754	7.05848454611494E-6
102171985	'MOGS'	mRNA	-0.549818469219255	4.1538969166E-4
102171986	'MAL'	mRNA	-0.500723308069558	0.020509839357491
102171989	'ZMYM2'	mRNA	-0.354034955061198	0.0181475024953897
102171990	'SLITRK5'	mRNA	-3.53441219933171	8.80053642731964E-5
102171999	'KIF14'	mRNA	1.06367363197305	3.88115139927E-4
102172005	'LOC102172005'	mRNA	1.49942572803454	1.0617717872135201E-23
102172006	'SCRN2'	mRNA	-1.26900691196554	1.34026412473043E-6
102172009	'SETD4'	mRNA	0.911353879549114	0.0067533994535127
102172010	'DAPL1'	mRNA	1.39460069849688	1.25336331262395E-14
102172019	'LOC102172019'	mRNA	2.86587695635521	2.957251627242E-4
102172020	'LRRC71'	mRNA	1.85494699124888	5.818644331072E-4
102172021	'KIAA1328'	mRNA	1.23104950770599	0.00239585811547
102172031	'PDLIM1'	mRNA	0.41919274286472	0.0485387983364096
102172040	'FOSL1'	mRNA	-2.58409855641759	0.0010692112884559
102172042	'TENM1'	mRNA	-1.12435596191893	0.0066893507431001
102172052	'FCHO1'	mRNA	0.999168229051571	1.371266189312E-7
102172054	'LOC102172054'	mRNA	0.600624396460187	0.0088855763492144
102172056	'STAP2'	mRNA	0.645289303103904	3.594939892043E-4
102172069	'JDP2'	mRNA	-1.03701393152976	0.0353209835014079
102172070	'TGOLN2'	mRNA	1.05061232868866	3.41619259363989E-16
102172076	'CD93'	mRNA	-0.873742804810356	0.0043933850623469
102172078	'OSBPL2'	mRNA	0.38447554947565	0.0097885129309972
102172085	'SLC1A2'	mRNA	-2.18262233602427	0.0412578790399001
102172089	'DRG1'	mRNA	0.412592531945225	0.0173656121995215
102172094	'EFCAB5'	mRNA	2.01975836147405	9.470496095401E-4
102172102	'CENPK'	mRNA	1.17090507773662	0.016921710362816
102172106	'CCDC66'	mRNA	0.576366429117728	0.0414657298812584
102172109	'LOC102172109'	mRNA	0.861382484115497	0.0102220673622692
102172111	'TYMS'	mRNA	0.711723622184694	1.344810081339E-4
102172116	'ARPC1A'	mRNA	0.317658916822454	0.0101010673834482
102172126	'TMEM45B'	mRNA	2.09634689467407	1.90709862063533E-7
102172138	'LOC102172138'	mRNA	-1.75997308285057	6.20105132151111E-8
102172143	'RACK1'	mRNA	-0.282639149499388	0.0098648023654044
102172156	'MAP3K5'	mRNA	-0.531723508325138	0.004494219850386
102172158	'ANP32A'	mRNA	0.368161516704564	0.0181584446711412
102172160	'NOX5'	mRNA	-5.07390568991642	1.3546090808835E-8
102172161	'GCHFR'	mRNA	0.654272835907279	0.0357026553402726
102172164	'CALM2'	mRNA	0.562439018024822	8.39298702577836E-6
102172176	'PM20D1'	mRNA	-1.20163099438191	0.0069972336159626
102172182	'TBCB'	mRNA	0.589155859898279	7.29308767926E-4
102172203	'CRTC3'	mRNA	-0.587911081971729	9.472608534427E-4
102172205	'LOC102172205'	mRNA	0.574116731106749	0.0463613940329704
102172215	'PUM1'	mRNA	-0.515770994429828	0.0083500203103483
102172217	'EFHC1'	mRNA	1.84125267797404	1.789171870074E-4
102172224	'FAM8A1'	mRNA	0.424275460933868	0.0083459066421061
102172229	'OLFM3'	mRNA	-6.69836356240577	0.0012183416836176
102172230	'LOC102172230'	mRNA	3.63881811144054	0.0432194945346647
102172235	'FAM53B'	mRNA	0.581254115639944	0.001123215700688
102172251	'SQSTM1'	mRNA	0.478175563340562	9.938425037584E-4
102172263	'DNAJB5'	mRNA	-0.815792581018797	0.0440971269235553
102172269	'DHRS7'	mRNA	-0.638636984914502	0.003886217748297
102172273	'OTX1'	mRNA	-1.38755466327307	0.0078352312411306
102172276	'PCNA'	mRNA	0.427635459487235	0.0086848880678561
102172283	'ANAPC15'	mRNA	0.368963390325706	0.0406554924308005
102172288	'RNF34'	mRNA	0.63885332109714	1.043919194766E-4
102172290	'GAS8'	mRNA	1.32453652136768	0.0016974631270052
102172294	'LOC102172294'	mRNA	-0.623593831730643	0.025595801316277
102172300	'UGGT1'	mRNA	-1.41134912396922	9.77704350432959E-5
102172307	'CUL7'	mRNA	-0.266004392070568	0.0492206191177263
102172319	'LMTK2'	mRNA	0.641064332397822	2.56552600647958E-7
102172323	'HOXA3'	mRNA	-1.36171024740244	2.862491226529E-4
102172324	'C27H8orf48'	mRNA	1.66870839175671	6.97462281825566E-6
102172326	'ACTN2'	mRNA	-2.81955879068295	6.5369752287813596E-12
102172327	'DUSP6'	mRNA	0.537420752152563	0.0018071525367859
102172340	'AMBN'	mRNA	-7.89728173439004	1.16568664388346E-26
102172345	'DNAJB1'	mRNA	0.481036373058345	3.46129674133786E-5
102172351	'TFPI2'	mRNA	-1.04691336878304	9.944482446078E-4
102172354	'PCYOX1L'	mRNA	0.880970976982345	0.0041989388239384
102172371	'KLF10'	mRNA	-0.652217215455375	9.184393244757E-4
102172386	'ADAMTS1'	mRNA	-0.564677726235332	0.0133396787180389
102172392	'B3GALNT1'	mRNA	-1.40680038323026	0.0038418559445872
102172399	'YES1'	mRNA	-0.448356500470036	0.0075287382406203
102172400	'EPB41L3'	mRNA	-1.14585505686673	0.0146226062329221
102172402	'WDR47'	mRNA	-0.438460501360145	0.0037959568263971
102172406	'UTP11'	mRNA	0.609826499272787	0.0014254208096423
102172412	'RET'	mRNA	0.986912037102866	1.3703535472215301E-9
102172418	'LTBP3'	mRNA	-0.464728261665038	8.119627280014E-4
102172425	'SMIM14'	mRNA	0.613670939516022	0.0029550088051231
102172428	'LOC102172428'	mRNA	1.41696230174802	0.0083380301665333
102172438	'LOC102172438'	mRNA	1.64932995840258	0.0029680792022937
102172442	'SFTPC'	mRNA	-2.26247507075341	0.001006266930178
102172444	'ELOVL4'	mRNA	-1.69095714029207	8.253660710381E-20
102172449	'RPLP1'	mRNA	1.5429541822415	7.011179390085569E-36
102172450	'SPINT1'	mRNA	0.60607695229111	3.181934952154E-4
102172452	'CEBPZ'	mRNA	-0.576520801602031	1.677159687159E-4
102172456	'ZMYM5'	mRNA	-0.670747194427843	8.601178632384E-4
102172457	'ANKRD10'	mRNA	0.356527543446883	0.0447972787199547
102172470	'DDX51'	mRNA	-0.484729832746197	0.0031380286971136
102172473	'POLR2I'	mRNA	0.476319411777465	0.0446024659564698
102172476	'EML2'	mRNA	-0.75506355442982	1.01303522236026E-5
102172488	'LOC102172488'	mRNA	-0.844160467038577	0.0188430037467768
102172499	'KLHDC7A'	mRNA	2.38441072849678	0.012775739081828
102172501	'ZSCAN26'	mRNA	-1.21602382710756	0.0011229006939445
102172503	'LOC102172503'	mRNA	-7.70248471052277	2.15527861995536E-17
102172509	'CIITA'	mRNA	-0.989044384101085	0.0090528056540056
102172515	'ESYT1'	mRNA	0.475645661600689	0.0012898433605325
102172516	'B3GAT3'	mRNA	0.757933747976489	4.32590128201E-4
102172528	'PPEF1'	mRNA	-1.66504604936428	3.29002956453E-4
102172531	'SLC10A3'	mRNA	0.361741526832389	0.0234524200065535
102172535	'NECTIN2'	mRNA	-0.508681172142855	0.0036688775957195
102172542	'HDHD3'	mRNA	1.12769999600173	0.0148351545310916
102172548	'MRPS5'	mRNA	0.902268466828126	5.52519778500185E-6
102172557	'TMEM55A'	mRNA	-1.13435403320898	0.0146181039759941
102172558	'LOC102172558'	mRNA	-12.3282326537501	1.93486560921398E-15
102172562	'PRR5L'	mRNA	0.640685577771944	0.0374505811524608
102172564	'ARPC5'	mRNA	0.349317400624743	0.0090910705431693
102172572	'ZNF446'	mRNA	1.26783371563585	8.40401763635376E-6
102172585	'ADAR'	mRNA	0.636343143324492	1.35057378292E-4
102172587	'WFIKKN1'	mRNA	1.00213031698594	0.001211618747202
102172588	'DNASE1L2'	mRNA	1.22300315126419	8.75445268532504E-18
102172589	'ZNF326'	mRNA	-0.763493720348322	3.29502691842952E-6
102172593	'CUNH7orf50'	mRNA	1.00631123472294	0.0028823443224691
102172596	'TLL2'	mRNA	1.4991514866239	2.61156803814804E-5
102172599	'MTR'	mRNA	-1.2296450689577	4.4649129591413E-6
102172601	'ADIRF'	mRNA	1.01685352559966	4.833441116717E-4
102172607	'ARHGEF6'	mRNA	-0.627216132997398	0.0278351102910791
102172608	'SERHL2'	mRNA	-2.76983127169888	0.0024949184186304
102172610	'PRSS12'	mRNA	1.03588804213145	0.0016840379416415
102172619	'EVI5L'	mRNA	0.501038763398232	0.0020792610909493
102172630	'RPS27L'	mRNA	0.506872011800556	0.0013258814842577
102172634	'COMMD1'	mRNA	0.680421921631705	6.192554836042E-4
102172639	'ATP12A'	mRNA	-2.06081943156634	2.018438540716E-5
102172643	'RNF114'	mRNA	0.426904399844438	0.0111308345165022
102172648	'FBLIM1'	mRNA	0.824759104470992	1.36010250199842E-5
102172650	'GATC'	mRNA	1.59495796531639	2.38661964743236E-13
102172652	'PRR19'	mRNA	-4.61483157714677	0.0348376589190987
102172656	'NXN'	mRNA	0.331295459479214	0.0262518689403037
102172660	'CYYR1'	mRNA	-0.811333618543089	3.506017413768E-4
102172661	'GALK1'	mRNA	-0.640450017389828	0.0019017808331359
102172667	'SRD5A1'	mRNA	0.871414018220944	6.223022241676E-4
102172669	'LOC102172669'	mRNA	6.33457012343453	4.9501844378361E-5
102172671	'UBP1'	mRNA	-0.349552900621993	0.0131764201880412
102172672	'MPP4'	mRNA	-5.44771828797821	0.0090927899604938
102172673	'RPS10'	mRNA	0.367476856928473	0.043177852527824
102172678	'NARS'	mRNA	-0.273166497700582	0.0350166591263347
102172679	'S1PR1'	mRNA	-0.656512279197984	0.0145003511253907
102172681	'RBBP6'	mRNA	-0.398288895964241	0.0189748809976536
102172713	'RPS23'	mRNA	0.319793414159412	0.0041925716699446
102172723	'METTL17'	mRNA	0.604563316463538	0.0196020158664424
102172734	'PI3'	mRNA	-2.23223366071048	8.103111428512E-4
102172735	'NECAB3'	mRNA	1.24066272757697	1.03038320418E-4
102172747	'LDHD'	mRNA	-1.17367627125178	0.0063675900151278
102172748	'VPS35'	mRNA	-0.344160461731255	0.0090466338603781
102172751	'PRMT1'	mRNA	0.456583126469518	5.273069571619E-4
102172752	'GLTSCR1'	mRNA	-0.587429034716891	0.001247040081839
102172755	'LOC102172755'	mRNA	3.93338400002673	4.17499416463771E-28
102172757	'SLC16A5'	mRNA	1.07022350605725	4.29299025174263E-7
102172759	'PRR29'	mRNA	-5.05810213611626	0.0200588684701644
102172762	'SKP2'	mRNA	-0.597462167650993	0.0231807950190738
102172765	'CTAGE5'	mRNA	-0.622160361559013	8.561625005162E-4
102172766	'LOC102172766'	mRNA	-0.858775220385914	9.708132808615E-4
102172767	'EGFR'	mRNA	0.457364206786627	2.699019901867E-4
102172773	'IQSEC1'	mRNA	0.615826165983255	0.0024333791475978
102172789	'LOC102172789'	mRNA	-0.555596640634095	1.129415404699E-4
102172795	'ARMCX2'	mRNA	0.591894378963558	0.0449611374265591
102172799	'HERC3'	mRNA	-0.964163417425299	3.4289376590646703E-9
102172803	'SLC5A5'	mRNA	-4.34192931959743	0.0317877047931117
102172804	'FAM50A'	mRNA	-0.375147682890497	0.0248255131725044
102172805	'LOC102172805'	mRNA	-1.67964503762006	1.059567181316E-4
102172807	'BCAM'	mRNA	0.569486957116589	7.690115930259E-4
102172820	'ECHDC3'	mRNA	0.605960048662838	0.0018763421089926
102172824	'E2F5'	mRNA	0.529003849070131	0.0031812730103868
102172830	'TRAF6'	mRNA	-0.714316974332124	4.33937938932E-4
102172831	'SLC26A9'	mRNA	-1.02590914371169	0.0023263911130884
102172840	'USP22'	mRNA	0.64558306142947	1.23547919131881E-5
102172845	'BCL2A1'	mRNA	-3.52033941100493	5.03041643327678E-7
102172852	'PAFAH2'	mRNA	-1.10792278723023	1.14796560291424E-8
102172855	'HDGF'	mRNA	0.426406944382452	2.443157895876E-4
102172862	'LOC102172862'	mRNA	0.617075699187933	3.17400542985858E-5
102172869	'SLC29A3'	mRNA	1.3932020799132	2.6291232569330897E-18
102172870	'TMBIM6'	mRNA	0.332797235688194	0.0026913272454508
102172876	'RRP7A'	mRNA	-0.893773228957697	2.650028424048E-4
102172877	'CETN2'	mRNA	0.57321386956064	0.0020556206196215
102172889	'TFPT'	mRNA	-0.670096981144656	0.0169853088550603
102172895	'CDKN2B'	mRNA	0.77922224217801	3.67098343626046E-7
102172896	'GALT'	mRNA	0.926157889818742	1.25605246746032E-5
102172900	'GLCE'	mRNA	-0.474961597987588	0.0243835318486313
102172905	'CEBPZOS'	mRNA	1.83391301239436	5.81719941648914E-5
102172910	'EGFL7'	mRNA	-0.695387303421194	2.45238317164963E-5
102172930	'AURKC'	mRNA	6.9757197460979	7.92483224527323E-31
102172946	'ARPP21'	mRNA	4.30187831915824	0.0265363385079568
102172952	'LOC102172952'	mRNA	-2.06245662442877	2.7069223979828103E-31
102172956	'ME2'	mRNA	0.803582210642818	0.0377407515656264
102172960	'LOC102172960'	mRNA	3.16033074007881	2.01521761846714E-37
102172968	'CCDC6'	mRNA	-0.454177024363961	0.0096117640376038
102172972	'MYBPC1'	mRNA	-6.14280676691061	0.0103178308252925
102172976	'CLEC1A'	mRNA	-1.04069239686903	0.0234779874126187
102172980	'CXHXorf38'	mRNA	-0.601454855115174	0.0032901646557111
102172987	'SNAPC2'	mRNA	0.589988765708078	8.856302209347E-4
102172989	'CHAF1A'	mRNA	-0.559140667303342	0.0084858029605976
102172994	'PLPPR3'	mRNA	0.871762331761009	0.0038019820302759
102173008	'CHAC1'	mRNA	1.24769612388461	0.020509839357491
102173012	'MALL'	mRNA	0.719518910650775	4.086420812265E-4
102173013	'FBXO11'	mRNA	-0.586556635581213	6.64597611437285E-5
102173015	'ARHGEF7'	mRNA	0.828990112434538	2.1931496599643598E-11
102173016	'CEP250'	mRNA	0.524321244445832	0.0150014381460354
102173023	'THYN1'	mRNA	-0.569868629745344	0.007745888022091
102173026	'CAMKK2'	mRNA	-1.19172087608706	0.0336815687521495
102173032	'EHD2'	mRNA	-0.427895197690336	0.0323263439346581
102173037	'NTN1'	mRNA	-1.28974298723688	0.0134204790518556
102173038	'ERN1'	mRNA	0.555776565786134	0.0091399432434916
102173039	'NECTIN3'	mRNA	-1.74169569163561	1.2706386158716E-5
102173052	'LOC102173052'	mRNA	-3.90204549902021	0.0101422236652227
102173060	'HIP1'	mRNA	-0.681697264982815	0.0016172332107109
102173062	'RAMP1'	mRNA	1.46108524083575	8.89294894559937E-5
102173068	'POC1B'	mRNA	-0.575107124912394	0.021169810105619
102173082	'TPRA1'	mRNA	-0.458987489971601	0.0223127264274157
102173090	'POLE3'	mRNA	0.371518193444607	0.0312496143291199
102173093	'ATG14'	mRNA	0.657623748893714	0.0016649037873303
102173099	'PROSER2'	mRNA	-0.572870275472267	0.0475837939391289
102173105	'GALNT18'	mRNA	-0.884982329386727	0.0030342596573482
102173109	'RAPSN'	mRNA	3.90498968014435	1.56049616151712E-5
102173110	'RAB7B'	mRNA	1.21143555640872	6.7319785680113E-9
102173111	'LOC102173111'	mRNA	-1.36731814052322	0.0010692112884559
102173114	'PGRMC2'	mRNA	-0.433943286030196	0.0066272110483846
102173122	'RPTOR'	mRNA	0.501690321021239	0.0042747882604518
102173125	'ADIPOQ'	mRNA	-4.02215510074532	0.0131240682087797
102173129	'ZFAND6'	mRNA	0.539167750424624	1.353615247247E-4
102173135	'LOC102173135'	mRNA	0.415029553434245	0.0261656741189018
102173136	'DNAH1'	mRNA	-1.92760576682918	0.0012014516657634
102173139	'STMN1'	mRNA	1.23586618853234	1.47206798650296E-16
102173151	'CYTH3'	mRNA	0.546728093567608	4.356189493259E-4
102173152	'ADAP1'	mRNA	1.47348981996842	2.79764914111644E-11
102173156	'MXI1'	mRNA	0.408506067932587	0.0395864093516988
102173166	'NAP1L4'	mRNA	0.390773772210235	0.0040269894056815
102173173	'FGFBP1'	mRNA	-1.81813363979291	3.19704884712223E-17
102173180	'ZBTB7A'	mRNA	-0.420736285622061	0.0415664686446859
102173183	'LOC102173183'	mRNA	-6.63045524913097	2.23358608237E-4
102173200	'AGPAT2'	mRNA	0.689064843761705	1.145635543435E-4
102173207	'LOC102173207'	mRNA	0.512276318636937	1.220478006823E-4
102173210	'MMP7'	mRNA	-1.43345696824115	0.0286814479450288
102173215	'SLC25A34'	mRNA	1.18930899973871	7.787124192878E-4
102173221	'BEAN1'	mRNA	1.98533808506871	0.0087901892978476
102173229	'SON'	mRNA	-0.298564344227336	0.0274717281085836
102173242	'TAF11'	mRNA	0.550985219789443	5.567111331023E-4
102173248	'PTPRM'	mRNA	-1.02751754082003	1.540396244893E-4
102173251	'TAF13'	mRNA	-0.52633102861434	0.0041071827424776
102173265	'APLP2'	mRNA	-0.344086609707948	0.007718120805386
102173267	'MAP3K11'	mRNA	-0.380764599507327	0.0289110798977699
102173269	'LOC102173269'	mRNA	0.836009863379941	1.60483409246011E-5
102173272	'RBMX'	mRNA	0.283012999401022	0.0219547515127963
102173286	'SH3GL1'	mRNA	-0.264248065795982	0.0208584159653901
102173287	'ISOC1'	mRNA	-0.97410171825379	9.49948868246092E-11
102173295	'CTSB'	mRNA	1.25775015249192	9.52029215176592E-17
102173299	'FBXW12'	mRNA	-0.734122813309682	1.331322254664E-4
102173300	'C8H9orf152'	mRNA	0.701018659271967	0.0496365121780226
102173312	'MCM10'	mRNA	-1.43288905120908	1.88397689916615E-7
102173314	'ERGIC3'	mRNA	-0.300768088570584	0.0490127754010407
102173317	'C14H8orf59'	mRNA	1.71239336043841	1.94419947893272E-20
102173324	'P2RX4'	mRNA	-1.43227879267793	1.8243195888917898E-12
102173325	'ULK1'	mRNA	0.395627931724061	0.003568688997016
102173327	'GLTSCR2'	mRNA	-0.392341914837758	0.0066818469099528
102173330	'STX8'	mRNA	0.553480698760252	0.0116765486283089
102173335	'TNFSF10'	mRNA	-1.96059963880291	0.0015313110605054
102173337	'PTTG1IP'	mRNA	0.589215499409118	7.32634400625241E-6
102173339	'LOC102173339'	mRNA	-1.90275957379557	2.57095915096884E-11
102173343	'FOXP4'	mRNA	-0.49184079924201	0.0232862374221313
102173344	'NOTCH4'	mRNA	-0.7491633711348	0.0313224586902938
102173352	'RHOC'	mRNA	-0.410627684176749	0.0398953672394569
102173356	'LRRC40'	mRNA	-1.00469607068383	7.83276394008E-4
102173364	'ZFC3H1'	mRNA	-0.462384842643107	0.0030538908230744
102173365	'PSAP'	mRNA	0.772984429398638	4.27194105369936E-6
102173368	'TKFC'	mRNA	-0.601891335683096	0.0103926205508369
102173377	'BST2'	mRNA	1.93218027668705	0.0140886439058417
102173378	'UBL4A'	mRNA	0.698999376011895	4.84377762151416E-5
102173397	'LGALSL'	mRNA	0.746503958703253	1.234593697545E-4
102173400	'SNRPB'	mRNA	0.431247393135913	0.0030417922120798
102173409	'NPHS1'	mRNA	3.28196512554176	0.0017907927336358
102173412	'DHRS7B'	mRNA	-0.574699738290604	0.0066402182359431
102173419	'ZSCAN2'	mRNA	1.19842323328585	0.0035990838635754
102173427	'SP140'	mRNA	0.907757098783989	0.0078352312411306
102173429	'PAQR7'	mRNA	-6.17242939584023	1.19598593191985E-114
102173437	'PARS2'	mRNA	0.825432428666415	0.0101010673834482
102173439	'DNAAF5'	mRNA	-0.567989581511838	3.056299384773E-4
102173445	'FAM221A'	mRNA	-1.43347828399728	0.0247547678394955
102173450	'ETFRF1'	mRNA	1.18570446950726	0.0010990534087311
102173460	'CNOT3'	mRNA	-0.404047863199835	0.0176236045493793
102173472	'TPM1'	mRNA	-0.454946315895214	1.234593697545E-4
102173475	'SUCLG1'	mRNA	0.280944634437954	0.0420399314490251
102173481	'PSMF1'	mRNA	0.650679067989595	5.79745678138373E-6
102173482	'CDH4'	mRNA	0.836220032063113	0.036711482419024
102173488	'ZBTB18'	mRNA	-0.552800705852823	0.0326130717602999
102173489	'LOC102173489'	mRNA	0.407552498360664	0.0111316818739663
102173491	'ZNF605'	mRNA	-0.665018514724815	0.0048022239304408
102173493	'CDH11'	mRNA	-0.799614084505013	0.0096592671834465
102173496	'DMPK'	mRNA	-0.706044940976482	6.58894496236447E-5
102173497	'CPT1C'	mRNA	1.52499865937973	2.33423406542716E-5
102173502	'ARHGAP23'	mRNA	-0.387338999957434	0.0173678728743593
102173503	'LLGL2'	mRNA	-0.423127371847509	0.0261026751641752
102173506	'LOC102173506'	mRNA	2.79359126100145	0.0038151297596589
102173508	'PLEKHA3'	mRNA	-0.773847622351363	0.0153266627816468
102173510	'SEMA3B'	mRNA	-0.597118056608452	0.0064606673981198
102173518	'LOC102173518'	mRNA	-1.20738662138244	0.0142866330398986
102173520	'MALT1'	mRNA	0.438099725885003	0.0176746769327313
102173521	'GPSM2'	mRNA	-0.563737196792825	0.029717338174827
102173524	'C25H16orf45'	mRNA	-4.8232934676627	3.2681491317067E-9
102173528	'KIAA1456'	mRNA	2.38265902671974	3.355967541906E-4
102173533	'ACSS3'	mRNA	-1.81163254752623	1.05396885795976E-18
102173536	'TXN2'	mRNA	0.507198185354415	5.163252749893E-4
102173540	'BDH2'	mRNA	0.985704456589271	1.05624342361017E-7
102173548	'MGAT4B'	mRNA	0.35606415777155	0.0101254388203459
102173549	'NSMF'	mRNA	-0.442125113731945	0.0036862041740412
102173562	'LOC102173562'	mRNA	0.733532586314508	5.1165495530842E-9
102173563	'ADGRV1'	mRNA	-1.0810380521411	0.0403813493782824
102173567	'SPTLC1'	mRNA	-0.357514684978647	0.0270363571428924
102173569	'LOC102173569'	mRNA	-3.41273836124596	1.06351205312533E-6
102173579	'TUBGCP3'	mRNA	-0.902970574588606	1.08327377480322E-10
102173585	'ZBED5'	mRNA	-0.532949097084204	0.0061401358973052
102173591	'CTNNBIP1'	mRNA	0.523191503937804	0.0129408370636378
102173592	'TSEN15'	mRNA	0.589568037859569	0.0076436526244762
102173594	'MMP17'	mRNA	2.65827727895723	0.0306748849525868
102173595	'LOC102173595'	mRNA	-7.62312339374243	7.19261422799683E-6
102173605	'BPTF'	mRNA	-0.549317658456523	0.0044738186362637
102173610	'GHSR'	mRNA	-4.48968481513627	0.0303715787015474
102173620	'CREG1'	mRNA	0.901728901447332	1.21565049698208E-10
102173623	'PSMD4'	mRNA	0.330813714679671	0.024952145131197
102173629	'PDZK1IP1'	mRNA	1.84129512957013	1.2020821842043701E-19
102173635	'EDRF1'	mRNA	0.641493969664601	9.44820051495562E-5
102173644	'ADIPOR2'	mRNA	-0.895361507933462	6.10384856052582E-7
102173651	'PLVAP'	mRNA	-1.04320496622436	8.04361310238448E-7
102173654	'MISP3'	mRNA	1.46221536816407	0.0047429768532667
102173666	'MRPL33'	mRNA	1.78662243232356	8.80634003515683E-9
102173668	'LOC102173668'	mRNA	-3.69091293211296	2.12267296270347E-31
102173669	'DHTKD1'	mRNA	-0.722591120339654	1.8853313845142E-5
102173676	'FMO2'	mRNA	-0.854591364055187	0.0029933536856514
102173679	'POP5'	mRNA	1.21988631912189	9.16456843738322E-6
102173681	'GPT2'	mRNA	-0.340419527406453	0.0494154356250289
102173685	'PER1'	mRNA	-1.03989896631973	6.06822822369623E-7
102173687	'LOC102173687'	mRNA	0.951975466823021	9.165078048062E-4
102173689	'LOC102173689'	mRNA	-8.63309173436564	2.03559673349783E-7
102173690	'TRIM59'	mRNA	0.618544597471183	0.0116970984460255
102173692	'CPA3'	mRNA	2.48987885427569	1.2083572012352601E-9
102173693	'ACKR4'	mRNA	-1.31278603913878	0.0021774243657656
102173695	'IL17RB'	mRNA	2.24891012450069	5.07995757341523E-5
102173702	'LOC102173702'	mRNA	3.03716751716129	3.842142322743E-4
102173707	'DAGLB'	mRNA	1.12205654567365	2.7690574971941703E-9
102173713	'PLEKHA1'	mRNA	-0.829719083422821	5.1985163928278E-6
102173714	'C4H7orf31'	mRNA	-6.92685673102592	8.97898359136236E-5
102173715	'HUS1'	mRNA	0.879482568191838	0.0032643630111023
102173716	'GLUD1'	mRNA	-0.584310948497545	2.635878938749E-4
102173733	'FBN3'	mRNA	-1.7079233895799	7.21011218170588E-8
102173736	'TCF7'	mRNA	0.898041505608532	0.0016782814021564
102173738	'LOC102173738'	mRNA	-5.64657599431424	4.5618255944348194E-11
102173739	'C7H5orf46'	mRNA	0.994742432314639	9.418395607423E-4
102173745	'MYCT1'	mRNA	-0.943765475997771	0.0124739284787788
102173746	'SLC7A8'	mRNA	0.609113820949553	5.347039093288E-4
102173760	'LOC102173760'	mRNA	2.59849999970743	2.546876400823E-4
102173762	'FAM65C'	mRNA	-1.38565512942436	5.88344101812579E-5
102173763	'FAM91A1'	mRNA	-0.522731706703105	0.0023699337693917
102173771	'NQO1'	mRNA	0.95898833617895	0.0313224586902938
102173774	'MED25'	mRNA	-0.366868004391556	0.0196020158664424
102173781	'SRCIN1'	mRNA	-1.12859208770409	1.58639323030822E-6
102173782	'TSEN54'	mRNA	0.555227236449293	0.0015214454223281
102173784	'EIF4A2'	mRNA	-0.681569638148169	0.0010187941887099
102173786	'FAH'	mRNA	-1.2690989240517	9.6370084649519E-8
102173802	'ZNF532'	mRNA	0.450171320010486	0.0117401552788366
102173805	'NDE1'	mRNA	1.19178433137644	2.8249240090622697E-18
102173808	'CDCA8'	mRNA	0.884848505937076	3.20317689686308E-5
102173810	'NAMPT'	mRNA	-0.924217164058518	1.70625331089919E-5
102173818	'SIPA1'	mRNA	-0.513445063143988	0.0309457508404566
102173824	'GDPD2'	mRNA	2.4397111333504	3.9681502449403697E-22
102173830	'LOC102173830'	mRNA	-2.70535740945098	4.48358777564533E-5
102173834	'LOC102173834'	mRNA	-2.20236414356447	0.0330533555063206
102173835	'CCDC94'	mRNA	0.70046096057108	0.0012669356637668
102173840	'R3HDM4'	mRNA	0.332696444212532	0.0426833430423387
102173842	'CCNH'	mRNA	-0.642157300168959	0.0229897208578837
102173848	'CASP8AP2'	mRNA	-0.727603881787623	0.0076433261937977
102173849	'ARFGEF3'	mRNA	-1.4172250048166	3.99338462680502E-7
102173857	'FNBP1'	mRNA	0.745486752541595	1.11990374970273E-7
102173858	'LOC102173858'	mRNA	-1.1499292615254	0.0297434720841407
102173859	'LOC102173859'	mRNA	-4.99973167454393	0.0259961555990837
102173873	'SFSWAP'	mRNA	-0.358788309465133	0.0459039920442555
102173874	'PISD'	mRNA	1.05134770824328	6.67007819491318E-10
102173877	'ZNF570'	mRNA	-1.66069206909877	8.42567086478543E-6
102173882	'METRNL'	mRNA	0.651455950962369	0.0035257778178121
102173885	'RGS7BP'	mRNA	-2.04569118325781	0.007780712637749
102173886	'MUC13'	mRNA	1.94413249459443	0.043766927107533
102173888	'CHD2'	mRNA	1.4027451899075	3.0629150589283804E-23
102173895	'EFCC1'	mRNA	2.51465726689732	0.001223875191371
102173897	'PPT2'	mRNA	0.479194659166629	0.0475421007238802
102173900	'CD247'	mRNA	0.761172869037168	0.0044869109895818
102173901	'LOC102173901'	mRNA	-4.92723157800653	0.0092790032931303
102173902	'DTNBP1'	mRNA	0.755429998004393	3.03178982932E-4
102173906	'MROH7'	mRNA	-4.64902406154159	9.38450743088767E-6
102173907	'RHBDD2'	mRNA	0.495291940877713	0.0030606447609815
102173916	'LOC102173916'	mRNA	0.348257832375088	0.0292611342354522
102173919	'RPS26'	mRNA	1.66351424961108	5.94689668918751E-38
102173932	'LOC102173932'	mRNA	-1.09736814175359	0.0137795555573615
102173936	'TPBG'	mRNA	0.545921328796853	0.0080010549727254
102173946	'SEC61A2'	mRNA	-1.08349892376644	1.65963551105472E-8
102173958	'MLEC'	mRNA	0.30242031444492	0.0421826176578332
102173959	'FUK'	mRNA	-1.7155417701863	1.16435604168652E-11
102173963	'LOC102173963'	mRNA	-1.45967177758722	0.027402840225244
102173964	'LOC102173964'	mRNA	0.642041521266989	4.150720462917E-4
102173967	'MAP2K3'	mRNA	0.339065320956668	0.0343872367299191
102173970	'UBXN7'	mRNA	0.435606151239021	0.0418630688511305
102173972	'NMB'	mRNA	-2.10597247192423	0.0066966891269578
102173973	'PML'	mRNA	1.00028525338875	8.02692035873083E-9
102173984	'SPTA1'	mRNA	-3.03435780885734	0.0341156201793056
102173989	'TBC1D24'	mRNA	0.423392287284742	0.0215156511674615
102173992	'LOC102173992'	mRNA	1.97582024941367	5.0253763208557E-8
102173994	'HOGA1'	mRNA	0.677516423826261	0.0101156452687501
102173996	'GOLGA7B'	mRNA	0.784832860249809	1.18071683112479E-5
102174005	'FOXRED2'	mRNA	0.66709815033641	0.0287577992141731
102174010	'LOC102174010'	mRNA	-5.23380698464759	0.0222763034836121
102174016	'TMC4'	mRNA	0.687920907713099	0.0423632190349582
102174028	'SLC18B1'	mRNA	0.770596417698731	4.255145817344E-4
102174032	'LOC102174032'	mRNA	-2.87134525446229	6.844692099420589E-11
102174035	'FOXN2'	mRNA	-1.39297718196471	0.0279452940192946
102174036	'LOC102174036'	mRNA	-0.754410938983845	0.0037383717824316
102174038	'LDAH'	mRNA	1.016352259271	1.16326704952571E-6
102174044	'LOC102174044'	mRNA	6.7719366514159	9.47206127634252E-34
102174046	'WDYHV1'	mRNA	0.534889372066263	0.0227996714893788
102174049	'ZC3H12C'	mRNA	1.10250480669538	2.332542095687E-4
102174054	'CDH5'	mRNA	-0.974132068620507	0.0033568905081692
102174056	'VRK3'	mRNA	-0.954375000861475	1.354354665715E-4
102174058	'CCT6B'	mRNA	2.80701827334721	0.0060345260536087
102174060	'DOC2B'	mRNA	-1.02586122210825	0.0026514705345832
102174064	'MLLT6'	mRNA	0.360421434311293	0.0100658934021068
102174066	'CASKIN2'	mRNA	-1.0853733798954	4.42184081118079E-13
102174070	'CDV3'	mRNA	0.508877752626253	4.554847959273E-4
102174071	'LOC102174071'	mRNA	-8.94662615977733	3.65611770573113E-8
102174072	'CMC1'	mRNA	1.01277142412553	2.66475056529751E-5
102174074	'SLC38A3'	mRNA	-0.546340027630736	0.0478122275023992
102174081	'LOC102174081'	mRNA	-1.76538577349583	4.544865539707E-4
102174087	'SHOC2'	mRNA	-0.426177763060102	0.0066272110483846
102174092	'RTKN2'	mRNA	1.2637345700668	0.0141309467553073
102174096	'RELA'	mRNA	-0.345718822631186	0.0298845799181078
102174105	'ARHGAP6'	mRNA	-1.27914310724026	0.0205971817304353
102174116	'NR2F1'	mRNA	-1.02848633735952	0.029312607695398
102174119	'SLC39A14'	mRNA	0.666425527336746	0.0036733045098594
102174120	'SYK'	mRNA	0.768965085943212	1.454534038353E-4
102174127	'LTK'	mRNA	4.71236317971432	0.0247721951155312
102174129	'COQ4'	mRNA	-0.394505297994824	0.0454383394273222
102174132	'MCF2L'	mRNA	0.703998873442422	0.0030612278553321
102174133	'PIGU'	mRNA	-0.450262203287491	0.0241344051473633
102174134	'ARHGAP39'	mRNA	-0.405555572920186	0.0364547929652725
102174142	'DNAJC16'	mRNA	0.513890384841823	0.0281071231074839
102174143	'EDEM3'	mRNA	-0.591395559311353	0.0053162308893226
102174153	'LIG1'	mRNA	1.10010508290552	9.32603315876455E-8
102174161	'HEG1'	mRNA	-0.718960957920005	0.0011985104740464
102174164	'CHAF1B'	mRNA	0.520558754219636	0.0334491416225673
102174167	'POLR2D'	mRNA	0.665774141289387	5.909945793624E-4
102174170	'LOC102174170'	mRNA	0.660859556779888	3.225280573028E-4
102174171	'TFEB'	mRNA	-0.512556796350808	0.0210589139778413
102174178	'NQO2'	mRNA	0.476904395495749	0.0446024659564698
102174179	'IFI44'	mRNA	1.6893209455118	0.034588125369334
102174186	'DUSP4'	mRNA	-0.557623569791041	0.0188409776503432
102174192	'SUOX'	mRNA	-0.761358087064772	1.16159187986253E-7
102174194	'PACS1'	mRNA	0.608896068629394	1.569796296604E-4
102174199	'SYN1'	mRNA	2.0640249163573	2.36512344877694E-13
102174202	'LOC102174202'	mRNA	4.19153652200247	3.10102338356503E-6
102174206	'PIGO'	mRNA	-0.632542280241083	4.19177128560981E-5
102174221	'CCDC3'	mRNA	0.778494899601953	0.0013000143333109
102174223	'CHGB'	mRNA	5.80132691455871	0.0077046952354531
102174228	'CTR9'	mRNA	-0.524235085420455	0.0031812730103868
102174231	'FAM180B'	mRNA	1.78350247562442	7.119242821584E-4
102174242	'USP32'	mRNA	-0.967714268068065	1.192474178219E-4
102174251	'SLC35F5'	mRNA	-0.748581748135434	1.68661975402064E-5
102174260	'MEF2D'	mRNA	-0.367950174319224	0.0209697276604626
102174263	'KCTD5'	mRNA	-0.343762223278805	0.0394925292747364
102174267	'ZNF853'	mRNA	1.54273389643276	0.0031440898751716
102174269	'HJURP'	mRNA	1.19320930227581	0.0371961707661657
102174271	'TMEM106B'	mRNA	0.731386380627572	3.97938195804849E-5
102174273	'OSBPL3'	mRNA	-0.669709114946399	0.0328348677759726
102174294	'TJP3'	mRNA	-0.924434996235901	2.795912716017E-4
102174296	'OSBPL5'	mRNA	0.824728431189007	4.28068514546215E-6
102174313	'SUPT20H'	mRNA	-0.477409282554265	0.0104156068551339
102174318	'BCAS4'	mRNA	-1.27342977461847	2.171962126339E-4
102174319	'ATAD2'	mRNA	-0.691878058908006	0.0233286092316174
102174325	'ANKLE2'	mRNA	-0.41435693539616	0.0150389291507417
102174326	'CMTM4'	mRNA	0.873465980838623	3.12085189036759E-5
102174334	'CISD3'	mRNA	0.872339595395021	4.759245192136E-4
102174343	'CTDSPL'	mRNA	0.857282268411077	7.2913389755236805E-9
102174344	'GNAT1'	mRNA	3.3554261733373	2.46758846737372E-7
102174346	'LAPTM5'	mRNA	0.625779561361713	0.0086179515514285
102174353	'RPE65'	mRNA	-6.20485320390352	0.0019884086711805
102174360	'BRAF'	mRNA	0.517823855508989	0.0012082964744801
102174365	'PANX1'	mRNA	0.787986352563999	7.19903967526846E-7
102174369	'TSC22D3'	mRNA	-0.921982455132449	1.521871339453E-4
102174377	'KIAA0232'	mRNA	-0.375519516975239	0.0290177554565196
102174379	'PALM3'	mRNA	1.33873745980894	2.043678156116E-4
102174387	'LOC102174387'	mRNA	4.66162778774221	1.8233538439849201E-9
102174393	'FAM46A'	mRNA	0.89660941034588	6.76385046883498E-7
102174394	'LYRM2'	mRNA	1.47613409657443	7.05436224917053E-5
102174402	'MTRF1'	mRNA	0.743061424684889	0.0042879128031976
102174403	'CLDN10'	mRNA	-0.618873663855088	0.0393529284557833
102174407	'C14H8orf82'	mRNA	0.878930445329324	4.310810329188E-4
102174409	'DGAT2'	mRNA	0.604701619008866	0.0047873765142274
102174421	'LOC102174421'	mRNA	-6.44216763361221	3.85244955100951E-158
102174424	'SPAG7'	mRNA	1.0076488782106	4.83761502034975E-15
102174442	'LOC102174442'	mRNA	0.528740853151544	0.011294409086874
102174443	'TMEM57'	mRNA	0.338844501189011	0.0457726876160079
102174444	'LOC102174444'	mRNA	1.64654892726964	0.0223946168934542
102174447	'PADI4'	mRNA	0.687564151311586	0.029312607695398
102174452	'ST7L'	mRNA	-0.807798860946498	0.0107470679886108
102174462	'KLC2'	mRNA	-0.572621817492798	0.0026579800082633
102174471	'LOC102174471'	mRNA	3.79111145914242	6.03780931574052E-5
102174473	'DSE'	mRNA	-1.0032306727934	3.50954517061639E-7
102174474	'RPS12'	mRNA	0.358061636466335	0.0041925716699446
102174488	'ENTPD6'	mRNA	-0.612359528087137	0.0040451928726812
102174490	'SIRPA'	mRNA	0.630324345121059	4.50263553321665E-5
102174491	'LY6E'	mRNA	-1.87164918131762	1.00178171396938E-7
102174494	'MRVI1'	mRNA	-1.06614430125001	4.964870543827E-4
102174501	'SPPL3'	mRNA	0.578167576834832	3.757843867867E-4
102174503	'TK2'	mRNA	0.722410013949945	4.943889755131E-4
102174508	'MRPL45'	mRNA	0.4125216422393	0.0169321739748313
102174511	'IFT57'	mRNA	-0.650388099085696	0.0109072539064517
102174512	'ZNF592'	mRNA	-0.594217812273674	2.234141370609E-4
102174518	'PPARD'	mRNA	-0.543108102185522	0.0033912157686058
102174520	'PTPRU'	mRNA	-1.00426904516561	0.0044869109895818
102174527	'PRSS27'	mRNA	1.07701015760256	1.03918143307517E-5
102174529	'LCMT1'	mRNA	0.757806841220464	4.898059842428E-4
102174530	'ZNF629'	mRNA	0.488639578939966	0.0418027419407499
102174539	'BBIP1'	mRNA	1.51287965910044	1.97165721939798E-8
102174541	'IGFBP3'	mRNA	-1.22970928916163	1.01653939253583E-7
102174543	'RAP1B'	mRNA	-0.367587037200802	0.0067080703642021
102174547	'ATP6V1E1'	mRNA	0.71625560915888	3.19378168961978E-6
102174554	'HNRNPH1'	mRNA	-0.431257302455509	0.0062648718298273
102174559	'PIP5K1C'	mRNA	-0.506894596553772	0.0282678639187185
102174567	'PTPRD'	mRNA	-0.750084761455593	0.0226266862374504
102174569	'CCL27'	mRNA	0.850503401587635	2.750701964297E-6
102174570	'BAAT'	mRNA	2.58583776659057	0.0130359774905311
102174574	'GNB5'	mRNA	-1.1820228172226	0.0019628700071017
102174576	'PROM2'	mRNA	0.610404200460504	1.76361884859205E-5
102174581	'SYCP2'	mRNA	-5.49521156272121	0.0242653926827517
102174583	'MOCS3'	mRNA	-0.544431979608272	0.0091292092546681
102174589	'POLE'	mRNA	0.698551307975581	0.0096510553348447
102174594	'LOC102174594'	mRNA	1.0909601202092	6.48038015804488E-8
102174595	'NAT9'	mRNA	1.47133969848915	7.40777353254153E-16
102174613	'LOC102174613'	mRNA	-4.83333439840863	3.046094902398E-4
102174617	'EXTL2'	mRNA	0.848695527400421	0.0098334730261882
102174624	'CALU'	mRNA	-0.482928460975493	0.0240715774363155
102174638	'UGT8'	mRNA	1.19932480139037	0.0183640669333437
102174639	'LOC102174639'	mRNA	-2.75747502851266	0.0455187191791589
102174641	'PKD2'	mRNA	-0.813476599381445	5.690322727361E-4
102174647	'LOC102174647'	mRNA	5.3690686909768	1.13067823587142E-13
102174651	'LZTR1'	mRNA	0.736187038342657	5.16433813461801E-6
102174655	'SGCD'	mRNA	-1.33427800554103	8.6402571556967E-5
102174664	'LOC102174664'	mRNA	4.09630603348549	0.0087497920591969
102174669	'RGCC'	mRNA	-0.698739209433912	0.0183640669333437
102174685	'SLC5A1'	mRNA	-1.27643026239054	6.46158626326401E-5
102174691	'ENO3'	mRNA	1.36937588584013	0.0188822487040477
102174694	'SLC26A11'	mRNA	0.471154063405596	0.0321179129491333
102174696	'RAB40B'	mRNA	0.829835243022427	0.0142063915195043
102174698	'MUC20'	mRNA	-2.28569816034402	0.0305566091402962
102174699	'TNIK'	mRNA	0.790773183065483	6.419400753412E-4
102174702	'ACAD11'	mRNA	-1.12607136386301	2.74821867736315E-7
102174706	'CACNA1D'	mRNA	-1.39645168366789	0.0140668393592583
102174709	'PRICKLE4'	mRNA	-1.85031314019545	4.91004482993154E-9
102174717	'UPP1'	mRNA	-3.65055979172402	0.0011354753197024
102174734	'APEX2'	mRNA	-0.429366774393975	0.0495199599390157
102174737	'CERS4'	mRNA	-1.06320447116092	3.8302425594796503E-10
102174738	'LOC102174738'	mRNA	1.59922806515629	6.8739590903829896E-12
102174742	'RNASET2'	mRNA	0.518021230939897	0.0369047575447813
102174754	'PRPF18'	mRNA	-0.42188139493109	0.03692205272338
102174756	'GDI2'	mRNA	0.382995700660519	0.0063704591467684
102174762	'LOC102174762'	mRNA	-0.743659131804108	4.57040073794613E-6
102174764	'DPAGT1'	mRNA	-0.828243662597829	2.3464321635484E-7
102174768	'PTPRJ'	mRNA	1.2969416164155	1.007695367434E-4
102174770	'RNF2'	mRNA	-0.551390714784514	0.0050546986961495
102174772	'DDX19A'	mRNA	0.41807527301521	0.0444477550949554
102174776	'IL10RB'	mRNA	0.722178269778714	0.0195721398649642
102174783	'OSBPL6'	mRNA	-0.954239369899352	2.230223228362E-4
102174785	'SEMA3F'	mRNA	0.430676155832583	0.0020920269317693
102174793	'FAM173A'	mRNA	0.681310284712957	0.0027008758374598
102174794	'PRSS22'	mRNA	-0.819187087602865	1.687501668099E-4
102174796	'SMG1'	mRNA	-0.490398593071763	0.0023903128539438
102174800	'SLC2A1'	mRNA	0.46514637598244	0.0065774126046848
102174803	'FAM20C'	mRNA	-0.42235156322053	0.0341156201793056
102174828	'ZNF414'	mRNA	-0.456130374786026	0.0097888709929263
102174833	'MECP2'	mRNA	0.456319440093097	0.0195983026969599
102174834	'LOC102174834'	mRNA	6.89236055446335	4.7838057870505E-7
102174855	'EDN3'	mRNA	-2.55341260195063	0.0097186330305972
102174862	'SRGAP2'	mRNA	0.538578258170538	0.012134315977011
102174872	'MYO1C'	mRNA	-0.401699999671097	0.0199489736909645
102174874	'STAC2'	mRNA	0.693172416373872	0.0178722845951388
102174878	'ST8SIA2'	mRNA	-1.55164356194807	1.753141536747E-4
102174880	'STRN3'	mRNA	-0.504256895015514	0.004041513815992
102174883	'MYD88'	mRNA	0.827006074756632	9.30418186116221E-6
102174886	'ATG9A'	mRNA	-0.33346659905896	0.0311445563804714
102174891	'LOC102174891'	mRNA	0.301537529186038	0.0103824962371064
102174908	'VSTM5'	mRNA	0.800527008251634	0.0024310476599459
102174917	'UBE2D3'	mRNA	0.453713213497686	2.10082215897056E-5
102174918	'PDZD11'	mRNA	0.500906391812877	7.440604927603E-4
102174928	'PHAX'	mRNA	-0.434055794121862	0.0256584386757249
102174930	'AIFM3'	mRNA	2.15286842490695	0.018963809827503
102174935	'RHOBTB3'	mRNA	-0.514080262360902	0.0101262922963817
102174942	'PUM2'	mRNA	-0.361205327945206	0.0197617489669191
102174943	'AIF1L'	mRNA	1.99765996772412	2.07715533187462E-39
102174958	'C16H1orf158'	mRNA	-3.29824062586297	3.69261840034005E-5
102174960	'ATP2A2'	mRNA	-0.64462722720631	3.82634129680882E-5
102174961	'FZD10'	mRNA	0.759202710549577	5.46071267402703E-5
102174971	'LIMD2'	mRNA	1.32741207033173	0.0012621891444614
102174972	'CARD14'	mRNA	-1.01952320864182	1.50435422135993E-5
102174981	'SLC19A1'	mRNA	1.18545945534288	2.91577022870831E-8
102174986	'ABCC10'	mRNA	-0.570427623383752	0.0027917217494603
102174992	'AQP8'	mRNA	4.97664174451358	0.0010369731987785
102175013	'WDR19'	mRNA	0.886999734849286	4.85926929695394E-5
102175016	'PPP2CA'	mRNA	-0.265108908773391	0.0480454822941001
102175032	'RMDN2'	mRNA	-1.01518191247676	0.0020458624109407
102175033	'CCDC121'	mRNA	-1.83064778338369	0.002428866933577
102175036	'LOC102175036'	mRNA	-3.31710228347076	7.952367587156749E-18
102175038	'FAM208B'	mRNA	-0.840730346672674	2.06435156176957E-5
102175041	'LOC102175041'	mRNA	6.10069720943364	0.0010496884980119
102175042	'PREX2'	mRNA	-1.43141355699515	1.98879261459E-4
102175054	'KRT36'	mRNA	0.855864500077548	0.0040376833826042
102175057	'IFNAR2'	mRNA	0.815159122612058	0.0016172332107109
102175061	'PDE8A'	mRNA	-0.974474339308137	3.861347115225E-4
102175063	'PMAIP1'	mRNA	-1.98535247968877	9.26891987807406E-5
102175074	'GPATCH4'	mRNA	0.808145718336327	0.0100430261626454
102175075	'PMF1'	mRNA	0.707346178080197	6.024941469673E-4
102175089	'CUTC'	mRNA	0.773953542288043	5.818644331072E-4
102175101	'LOC102175101'	mRNA	-6.25357514600568	2.82783837452E-4
102175102	'KIAA0930'	mRNA	-0.48574189511278	0.024590954572125
102175106	'SCD5'	mRNA	-1.30483079140454	3.177780488824E-4
102175111	'MUC2'	mRNA	4.55104618824599	3.57483915426504E-12
102175115	'HMG20B'	mRNA	0.558139737298533	1.234593697545E-4
102175116	'LOC102175116'	mRNA	0.592477245663223	0.0371961707661657
102175138	'PIGT'	mRNA	0.718923844846133	1.262206552727E-4
102175139	'ATP9A'	mRNA	0.610318455284908	6.04626765272216E-5
102175140	'MCM4'	mRNA	0.633175987523768	1.888795398442E-4
102175143	'THAP12'	mRNA	-0.423575207893337	0.0247605683081595
102175144	'RASSF5'	mRNA	0.623327235139992	0.0119424722593392
102175146	'SPSB1'	mRNA	-0.43428597422783	0.0144981240819551
102175148	'LOC102175148'	mRNA	-5.05325256174792	0.0297662334369105
102175156	'ZNHIT3'	mRNA	0.808279796978623	0.0125614840476505
102175158	'PITPNA'	mRNA	0.419909614195386	0.0015194255256446
102175159	'PFAS'	mRNA	-1.49992682726389	1.1118871977604801E-14
102175161	'KCTD2'	mRNA	0.758123176167394	1.35605611090766E-10
102175165	'IFT80'	mRNA	-1.02367755925181	1.1013393172E-4
102175167	'SPC25'	mRNA	0.877468734353564	0.0024308158279448
102175170	'TMEM50A'	mRNA	0.78513582481778	3.1023392921021904E-9
102175171	'LOC102175171'	mRNA	0.968965970188677	3.11333150601279E-7
102175172	'IGFBP2'	mRNA	-2.18715374159652	1.99764269870586E-9
102175174	'LOC102175174'	mRNA	-0.584592083516095	0.0480454822941001
102175176	'CCBE1'	mRNA	-2.44449182469791	0.0380690289564647
102175177	'LOC102175177'	mRNA	-3.3925623436101	4.61550749728325E-5
102175178	'MRPL37'	mRNA	1.01562692363359	7.34406990691746E-11
102175180	'AUTS2'	mRNA	-1.12663144355457	6.87688012462283E-6
102175186	'C28H10orf54'	mRNA	0.813542056560779	2.2600823267082398E-11
102175189	'MED17'	mRNA	-0.428668011991539	0.0341156201793056
102175205	'LOC102175205'	mRNA	3.05305287717469	0.0016391964627484
102175206	'CRKL'	mRNA	0.921356214071434	5.69322138144892E-13
102175220	'GGT7'	mRNA	-1.27988107291866	0.0082269148599962
102175221	'GPT'	mRNA	0.828638139658695	2.49676381462395E-5
102175225	'LOC102175225'	mRNA	4.06185117084604	1.0778446773439E-6
102175231	'AADACL3'	mRNA	-2.43101559574849	3.3408253141206E-16
102175236	'NR1H2'	mRNA	0.376590905390404	0.0446890683949039
102175239	'CCDC47'	mRNA	-0.960172886553239	5.88484205853557E-8
102175262	'EIF2AK1'	mRNA	-0.523402325858415	0.0046586471954569
102175263	'LOC102175263'	mRNA	-1.69345429033698	1.489325306279E-10
102175264	'SNX29'	mRNA	0.927503740231674	4.41400199987038E-6
102175266	'CLDN12'	mRNA	-0.790453000999967	7.67653409137779E-5
102175268	'GLRX3'	mRNA	0.444412513197555	0.0106497847557031
102175270	'RBPMS'	mRNA	-1.03979532645203	0.0020095693222824
102175275	'DGKA'	mRNA	-0.612558085654019	6.11080922311108E-5
102175294	'UBE3D'	mRNA	2.00936051203003	2.670295358025E-11
102175299	'SRP14'	mRNA	0.659491685211742	6.34369256482492E-7
102175311	'LOC102175311'	mRNA	0.57272177437314	0.006472158870051
102175314	'SULF1'	mRNA	-1.87996201977024	3.883268406843E-4
102175323	'GLG1'	mRNA	0.83519266395773	1.61615231549741E-9
102175327	'KRT35'	mRNA	0.921729819514769	1.63857703171653E-6
102175341	'DOCK3'	mRNA	-0.801712124024858	0.0261811557460914
102175349	'VAPA'	mRNA	0.410869322672541	8.103111428512E-4
102175351	'TCEB2'	mRNA	0.671528911743026	2.33203799160177E-5
102175358	'LOC102175358'	mRNA	-5.72413404261393	2.59867912392704E-127
102175363	'MRPS33'	mRNA	0.598872867899164	3.83152191095E-4
102175372	'ETNK1'	mRNA	-0.951777847482727	1.70470973000727E-5
102175373	'BCL2L13'	mRNA	0.303965629474313	0.0237137658897831
102175374	'ATP11C'	mRNA	-0.735746084874114	0.0114538293925377
102175380	'RBM47'	mRNA	-1.01504947246251	2.245507480209E-4
102175394	'DGCR2'	mRNA	1.20237062183267	7.96454584287592E-20
102175411	'TMEM17'	mRNA	-1.05134346203227	0.0164271877637211
102175413	'UCK1'	mRNA	0.883140966911034	1.7778520953112E-8
102175414	'TMEM8C'	mRNA	1.86398421544623	8.30399202873604E-5
102175418	'RBM39'	mRNA	-0.283471822270428	0.0405194317484495
102175423	'EIF2D'	mRNA	0.389348902272892	0.0361003536363311
102175424	'MAP1LC3C'	mRNA	2.34613109653491	1.5175933404471E-9
102175426	'PUS1'	mRNA	-0.699730686599364	1.05379458565067E-5
102175437	'GLOD4'	mRNA	0.89758378370126	1.06338232550431E-8
102175439	'SLC25A35'	mRNA	0.829026574416891	0.0295831384607618
102175444	'SLC22A13'	mRNA	2.62838362133243	0.0099910000129568
102175445	'NCKAP5'	mRNA	-1.46473208158956	1.97286127847861E-5
102175447	'FKBP5'	mRNA	-1.98083311211388	4.187558690925E-4
102175452	'C3H1orf43'	mRNA	1.65338358867624	5.5858036357382E-24
102175460	'NPY'	mRNA	5.35263552424925	0.0210627015005008
102175463	'LUZP6'	mRNA	0.727179705054477	0.0326040575689958
102175468	'NUDT4'	mRNA	0.719593587490549	2.87231947748046E-5
102175469	'LOC102175469'	mRNA	-3.39653465159657	1.50214515965301E-5
102175474	'IER2'	mRNA	0.625505052888316	4.4649129591413E-6
102175477	'SNAP29'	mRNA	0.564290986261011	4.532878123671E-4
102175493	'MYH7B'	mRNA	-0.991380813880957	1.23491519931692E-8
102175494	'PPP1R16A'	mRNA	0.669807917754578	2.16317243841904E-5
102175498	'WNT11'	mRNA	1.16108711176218	6.56574202350299E-7
102175507	'C17H12orf43'	mRNA	1.14024883649321	4.2463227447608E-6
102175512	'LOC102175512'	mRNA	-0.820519935544877	0.0131833457642246
102175518	'HEXDC'	mRNA	0.985234720134701	9.92554911940511E-5
102175524	'SPEF2'	mRNA	2.15073237766741	0.0261811557460914
102175526	'LOC102175526'	mRNA	-1.52256150662273	7.65788797145701E-5
102175529	'APCDD1'	mRNA	1.1312612498636	3.77392772520813E-19
102175541	'CTTNBP2NL'	mRNA	-0.476055003164744	0.0041491629772146
102175557	'DDIT3'	mRNA	0.692218891639458	0.0077903985772355
102175561	'KIAA1644'	mRNA	0.484565684132387	0.0102113010664359
102175581	'HAUS4'	mRNA	0.84737050800855	4.34382484451177E-7
102175589	'GMCL1'	mRNA	-0.606524936761389	9.427303392506E-5
102175592	'LOC102175592'	mRNA	-9.152997797072	8.68710446271112E-9
102175595	'LYNX1'	mRNA	1.49815317376205	3.1178228810204504E-9
102175606	'IVNS1ABP'	mRNA	0.503253199925255	8.086615921559E-4
102175607	'LOC102175607'	mRNA	1.60768457103251	0.0066908592776403
102175608	'ANAPC7'	mRNA	-0.391578658587242	0.008445138006663
102175609	'FA2H'	mRNA	-1.79848806938371	1.1801254072691599E-49
102175613	'KRT32'	mRNA	0.843321049319796	0.0038854344496566
102175641	'NEXN'	mRNA	-1.32670718344086	0.0014790012190515
102175649	'AMHR2'	mRNA	1.81740992283006	0.0380037782278835
102175654	'PVALB'	mRNA	5.34781901854392	0.0193263586054188
102175656	'GLA'	mRNA	-1.27374945809605	9.162533570086E-4
102175658	'ARSJ'	mRNA	-0.802060675163367	0.0146317876556601
102175661	'AWAT1'	mRNA	-4.08327021594699	1.1998099624454801E-113
102175665	'NR2F6'	mRNA	0.532743589342681	0.0201739133873205
102175667	'MUC6'	mRNA	-6.37739341832988	0.0011816320841314
102175673	'ARL10'	mRNA	1.3536053644681	3.52166873435861E-11
102175676	'ZNF74'	mRNA	0.529035590055404	0.0156495373324796
102175687	'LARP6'	mRNA	-1.0203837804229	0.0029211031094463
102175692	'ADAMTSL2'	mRNA	-0.862792562688104	2.11618448975543E-5
102175694	'NPEPL1'	mRNA	0.489559415186961	0.0275013849946902
102175700	'KLHL12'	mRNA	0.618151215721565	5.23401624822E-4
102175701	'LOC102175701'	mRNA	-0.893469659693361	2.591241321585E-4
102175708	'LOC102175708'	mRNA	-2.25239171993244	1.703106358214E-4
102175710	'MRM3'	mRNA	0.799220211374455	1.402624620298E-4
102175714	'CDR2L'	mRNA	-1.20109876446627	0.0222964200122609
102175716	'MYO10'	mRNA	-0.456224362655287	0.0027616237649161
102175721	'TOPAZ1'	mRNA	5.73336963374639	0.0120852688175555
102175724	'FZD5'	mRNA	0.808038620170336	0.0094709738617798
102175725	'CAB39'	mRNA	-0.349911978214443	0.0320015380183292
102175728	'ZFP57'	mRNA	-0.977690932943158	0.0323083307091256
102175730	'VPS72'	mRNA	-0.514540129951058	0.0016392340283021
102175732	'TMEM59'	mRNA	0.30148246002147	0.0164984518767937
102175744	'ANAPC16'	mRNA	0.479072672580422	0.0158838734731975
102175745	'KERA'	mRNA	-4.22660593900242	5.75781158722238E-7
102175746	'LOC102175746'	mRNA	3.00495921541543	2.17578357527042E-6
102175747	'DEUP1'	mRNA	2.40664502898221	0.011294409086874
102175751	'PSMD10'	mRNA	-0.453591653429524	0.0316295339745586
102175754	'PSAPL1'	mRNA	-0.549101218546362	0.0010807299625332
102175756	'STX10'	mRNA	1.06640679373834	0.0023566075749206
102175766	'SLC46A2'	mRNA	1.30812700110657	2.40959386196265E-9
102175774	'GRTP1'	mRNA	-0.459574621092733	0.0296873780410126
102175775	'YME1L1'	mRNA	-0.297514328257288	0.0323083307091256
102175786	'PRDX6'	mRNA	0.434576377444061	0.0102673258362605
102175788	'TMEM132C'	mRNA	-1.4878425681618	2.59913794589794E-5
102175790	'LONP2'	mRNA	-0.322412859267862	0.0402983944031895
102175791	'GINS3'	mRNA	0.9951891832711	6.405325746052E-4
102175795	'LOC102175795'	mRNA	0.671992162613216	4.28153572670694E-5
102175796	'PSMB3'	mRNA	0.299713754246643	0.0348313498071714
102175802	'C1H21orf91'	mRNA	0.608961958081086	0.0021992808788579
102175803	'MRPS27'	mRNA	0.723340881313724	8.197619917667E-4
102175814	'SEC61A1'	mRNA	0.554970490017496	1.28738589120635E-5
102175815	'LOC102175815'	mRNA	1.4230989367259	4.33323008524948E-5
102175816	'CFB'	mRNA	-2.62657446504741	1.4139717005356E-8
102175822	'KCND3'	mRNA	-3.28634535944825	3.66258598328231E-8
102175833	'LOC102175833'	mRNA	-2.42751158846431	1.73530761577452E-17
102175839	'RPL39'	mRNA	0.702924995976354	0.0033877354784206
102175845	'S100G'	mRNA	-4.94795450221138	0.0235935578218817
102175863	'ERLEC1'	mRNA	-0.66237962781078	1.639351756051E-4
102175864	'MXD1'	mRNA	0.762544081942496	2.93969831386549E-6
102175866	'SLC15A1'	mRNA	-0.51006566530175	0.0038294250644837
102175867	'HSPA14'	mRNA	0.385477435643425	0.0121833509022567
102175872	'IMPA1'	mRNA	0.745820026592471	1.25087932072E-4
102175882	'HMCN1'	mRNA	-1.00430510080179	5.18066782119581E-5
102175887	'ZNF260'	mRNA	-0.731973278623211	0.001228823370292
102175888	'PIGW'	mRNA	0.3978412329592	0.040832759112843
102175890	'GP1BA'	mRNA	-1.89989447243071	0.0207166796892515
102175891	'RANGRF'	mRNA	-0.538442886489463	0.0406554924308005
102175894	'COL8A1'	mRNA	-1.13488059111457	3.046094902398E-4
102175915	'WARS2'	mRNA	0.808935734529922	0.0050434858231269
102175917	'RPUSD1'	mRNA	-1.02522360589358	5.650524275318E-4
102175930	'NCF4'	mRNA	1.77253143400618	0.016986411551297
102175931	'RPL36A'	mRNA	-0.270036174810558	0.0370887056328165
102175933	'PRR5'	mRNA	0.766211735710801	0.0027690145101855
102175938	'LOC102175938'	mRNA	0.801279867029834	0.0097186330305972
102175942	'SNURF'	mRNA	0.577723513356107	0.0317722771707575
102175949	'RNF44'	mRNA	0.398858729144434	0.0036406162290124
102175954	'MED7'	mRNA	0.518802012103312	0.0069581753494167
102175963	'SUSD6'	mRNA	-0.393342082980311	0.0383617003259804
102175966	'FAM163B'	mRNA	-4.78511288438482	0.0375913488701139
102175968	'APCDD1L'	mRNA	0.669719412069749	0.0080437675085026
102175973	'VAMP4'	mRNA	0.453865368608952	0.0419315983976353
102175979	'YIF1B'	mRNA	-0.587368164471547	0.0055121610273808
102175995	'XYLB'	mRNA	-0.691273146398925	0.0323987065468656
102176002	'TMOD4'	mRNA	1.46781257350932	0.0041652983685978
102176005	'TMC7'	mRNA	2.01379508049282	1.09859991381081E-14
102176008	'LOC102176008'	mRNA	-1.92376651542784	3.49995805199534E-26
102176011	'MRPS15'	mRNA	0.525068481054652	0.0010807299625332
102176022	'NUP37'	mRNA	0.649545384354806	0.0341156201793056
102176024	'LOC102176024'	mRNA	4.27652467288946	0.0056996476797295
102176026	'LDOC1L'	mRNA	0.643655646743054	0.0042076588792831
102176028	'CLCN4'	mRNA	-1.06535112658587	0.0078053773076918
102176029	'QDPR'	mRNA	1.25795287691816	1.3355697940315E-16
102176043	'FKBP15'	mRNA	-0.47574242112344	0.0022788359797581
102176053	'UCN3'	mRNA	7.36580636354775	1.17150275668365E-6
102176054	'MMP24'	mRNA	-1.92911840290816	0.0049196158054097
102176061	'LOC102176061'	mRNA	-4.65816245863429	0.029518327532764
102176062	'OSBP'	mRNA	0.784950550570646	5.538853779993191E-9
102176065	'HSPA4L'	mRNA	-0.775626389054409	1.344810081339E-4
102176072	'ARHGAP44'	mRNA	-3.50771526884039	1.81247178596538E-10
102176079	'C1H21orf58'	mRNA	-2.51555622033248	0.0396959147161841
102176082	'MGLL'	mRNA	-0.953139380383106	3.20149204445817E-10
102176085	'C2'	mRNA	-1.48851896296187	0.00455321045918
102176088	'UBAP2L'	mRNA	-0.405020296134415	0.0019962696413152
102176090	'LOC102176090'	mRNA	1.66793270821317	0.0076521390331224
102176121	'AK3'	mRNA	0.638126880780197	4.64704873584124E-5
102176124	'RWDD2A'	mRNA	1.41986562238165	0.0168044783534688
102176130	'MAX'	mRNA	1.39460189317622	2.37913707714052E-16
102176131	'STARD7'	mRNA	0.501144360646645	0.0028370481702947
102176134	'EHBP1'	mRNA	-0.52688969840718	0.0287314195343284
102176138	'DOCK9'	mRNA	-0.398886623541917	0.0118502874914365
102176155	'ADAT1'	mRNA	0.633854336201355	0.0079804401875555
102176163	'CDC42EP4'	mRNA	0.513899096773535	0.0169693748838923
102176165	'AHSG'	mRNA	-3.4712214170734	2.4292699890059E-12
102176174	'UBA3'	mRNA	-0.357656372342723	0.0324992974890099
102176181	'NCMAP'	mRNA	-1.35185618845439	0.0470660389922481
102176187	'CHTF18'	mRNA	-0.687949318743611	0.0070787495950188
102176191	'FBXL18'	mRNA	0.581158729452769	0.0032575294384794
102176195	'ZMIZ2'	mRNA	-0.520352120109362	0.0052253557226279
102176216	'ABLIM2'	mRNA	2.21324292758748	4.64286181169866E-16
102176219	'SNRPN'	mRNA	0.960861587382657	0.0020356124021558
102176229	'SRA1'	mRNA	1.13209281718062	2.15546675649387E-13
102176238	'AMBP'	mRNA	-6.23207460621052	0.0063958759070696
102176249	'DLAT'	mRNA	-0.445773536458014	0.01223383033832
102176250	'CHML'	mRNA	-1.98165899665035	3.141162343545E-4
102176253	'TCHP'	mRNA	-0.687250446198311	0.001247686677023
102176260	'MMD'	mRNA	-0.528315907505026	0.0445659161458384
102176262	'TLCD2'	mRNA	-1.6952872299431	1.5775691311637E-6
102176268	'OTOP3'	mRNA	-1.18953621386741	0.0112230162294182
102176273	'CPEB1'	mRNA	-0.922620493324178	0.0230449703704359
102176275	'ACVR2B'	mRNA	0.531981521512713	0.0458557552808418
102176277	'NBEAL1'	mRNA	-1.56837468596776	0.0416211141291343
102176281	'ADAMTS4'	mRNA	-1.91555946413762	0.0176279783297143
102176282	'RHBG'	mRNA	1.94612614778528	0.0025949836760118
102176284	'RAB12'	mRNA	0.382936799049556	0.0049407103430276
102176299	'PPP1R3B'	mRNA	0.620551199312294	9.842230807516E-4
102176324	'RGMB'	mRNA	0.470586404373072	0.0231239754022829
102176330	'C10H15orf52'	mRNA	0.874816112405798	1.92604640401476E-7
102176336	'SPG20'	mRNA	-0.520565081774058	1.112290135827E-4
102176337	'NAA16'	mRNA	0.832411984500701	7.30880659702145E-7
102176340	'LOC102176340'	mRNA	-3.2716660541347	5.98535279928725E-6
102176341	'GINS1'	mRNA	1.18713486381127	3.20317689686308E-5
102176342	'FAM83C'	mRNA	0.410106183933984	0.0293576802923976
102176345	'MFRP'	mRNA	-4.22730078508475	0.0412378719289157
102176351	'ANKRD45'	mRNA	1.79660860491897	1.50526825018293E-5
102176352	'TMEM132B'	mRNA	-3.34055653898218	0.0392905959788349
102176354	'LOC102176354'	mRNA	-6.39780923457341	0.0028063698369493
102176364	'LOC102176364'	mRNA	1.52902552732567	1.36185259837196E-14
102176372	'ABTB1'	mRNA	2.07672576987908	1.49761763233405E-37
102176373	'EPB41'	mRNA	0.304703384596472	0.0254901605214931
102176381	'NAPG'	mRNA	0.296674121731183	0.0491338266219223
102176382	'IL4R'	mRNA	-0.89388982546091	1.411057303136E-4
102176387	'DLD'	mRNA	-0.396421059228565	0.0193639597421991
102176402	'CREBL2'	mRNA	-0.86719948927212	1.04643332121041E-5
102176404	'TUBA8'	mRNA	0.73539441345605	0.001155850144598
102176408	'MED28'	mRNA	0.608358117619996	0.023825367602346
102176415	'STAT5B'	mRNA	-0.443985632532439	0.0247643369657426
102176416	'SLC1A1'	mRNA	-1.30136486325622	1.29175952865878E-5
102176427	'FAM178B'	mRNA	3.11258253240783	9.57811030683045E-6
102176432	'WDR35'	mRNA	-0.719082650271616	0.0151485338014349
102176447	'TPR'	mRNA	-0.285662059234871	0.0231561734427176
102176448	'TMEM9'	mRNA	1.13178252403751	1.55803278845831E-11
102176450	'RAN'	mRNA	0.500859041067993	3.08966283691534E-5
102176451	'BCAR1'	mRNA	-0.588885754732822	0.0035493462384675
102176452	'NDRG4'	mRNA	-1.66822323915717	3.06488823798003E-8
102176456	'MRM1'	mRNA	1.29384519346437	9.116137238563E-4
102176459	'DNAJB11'	mRNA	-0.448404861936183	0.002873346667668
102176468	'TMF1'	mRNA	-0.628069577693936	0.0254355370551934
102176473	'TUSC2'	mRNA	0.377876544158893	0.0343854778771167
102176479	'ZSCAN16'	mRNA	-1.84070360778309	1.62974572526597E-5
102176481	'YY1AP1'	mRNA	1.59644687571758	6.78905087419778E-6
102176482	'SCNM1'	mRNA	0.977154693360077	9.61676305515835E-5
102176483	'FAM212B'	mRNA	-0.533028000645014	0.0133053534376222
102176486	'LMF1'	mRNA	-0.549998844232985	0.0277661030284665
102176491	'TNRC18'	mRNA	-0.554966690236671	1.3715071243596E-5
102176493	'NUDCD3'	mRNA	0.42252777644767	0.0012163432209951
102176496	'TROAP'	mRNA	0.926961304119836	5.13747776388E-4
102176498	'CCDC86'	mRNA	-0.537828889667179	0.0326733043810041
102176501	'MRPL11'	mRNA	0.667066919195962	0.002112149853292
102176507	'PRRG1'	mRNA	-0.829480264171453	0.0015647908632813
102176511	'SORCS2'	mRNA	-1.28112857693204	8.23982700222551E-5
102176516	'CPAMD8'	mRNA	1.88481498688748	0.0116383583907527
102176523	'SEC24A'	mRNA	-0.702183309145903	9.203863902517E-4
102176524	'LOC102176524'	mRNA	-1.35230280205081	2.51832454299028E-11
102176528	'ITK'	mRNA	-1.98099045541371	0.0136882386412345
102176530	'LOC102176530'	mRNA	-5.70634932543451	8.75390525446414E-9
102176533	'IDNK'	mRNA	1.82967040416993	8.0060603622304E-7
102176536	'SECISBP2L'	mRNA	-0.516411114002183	0.014670545463366
102176537	'SRSF5'	mRNA	-0.564686654923304	1.587043490275E-4
102176539	'SARDH'	mRNA	2.55489309807119	2.26558480640077E-44
102176547	'GLTP'	mRNA	0.394332328708924	0.0259569947982259
102176555	'WDR81'	mRNA	0.521930687923525	0.0082229670046465
102176557	'CWC25'	mRNA	-1.34574458356221	2.06975086333442E-15
102176563	'LOXL1'	mRNA	0.865243390780097	5.02025219501206E-6
102176568	'ACADL'	mRNA	-1.26010152780961	5.818644331072E-4
102176573	'MAPRE2'	mRNA	-0.668592271724077	0.0040780228445392
102176575	'RTCA'	mRNA	-0.508004117680965	0.0040657177998433
102176578	'KDELR2'	mRNA	0.332578732536155	0.0232775876721263
102176582	'IRF2'	mRNA	-0.642690303065768	0.0016782814021564
102176587	'ITGA5'	mRNA	-0.876394287573292	0.0193534762215561
102176590	'A2ML1'	mRNA	-2.02257858400223	0.0369294251199668
102176591	'MRPL51'	mRNA	0.514518977807805	0.0213835750682374
102176593	'AASDH'	mRNA	-0.561444840054772	0.0120693958127725
102176596	'ARSE'	mRNA	1.98845432337593	1.99100976917128E-10
102176599	'NMRK2'	mRNA	-2.98142739367679	0.0128987428387416
102176618	'VWA8'	mRNA	-0.451601149387207	0.0163320758021656
102176620	'TFDP1'	mRNA	0.476641603975925	0.0018328097280757
102176625	'TONSL'	mRNA	0.584254653313716	0.0105908947939958
102176626	'ENPP2'	mRNA	-0.65264421454779	0.0377407515656264
102176632	'KLHL20'	mRNA	-0.653187545851296	0.0067459857694337
102176634	'PDP2'	mRNA	1.35983187235396	8.97377255335659E-7
102176644	'ACAP2'	mRNA	-1.07544872733403	0.0018748072426926
102176659	'LDLRAD1'	mRNA	2.91724089122424	0.0284399376033954
102176660	'NTAN1'	mRNA	0.342389000418349	0.0442661445669134
102176666	'VDAC3'	mRNA	0.307767845178852	0.031932342010481
102176668	'TENM4'	mRNA	-0.844233185250361	1.42726654601817E-5
102176691	'LOC102176691'	mRNA	0.534379161898995	0.025588314020656
102176696	'HNRNPLL'	mRNA	-0.559163903626264	0.007620362766836
102176709	'MRPL17'	mRNA	1.00049454489177	0.0030417922120798
102176726	'LOC102176726'	mRNA	0.731659017100993	6.647141251053E-4
102176738	'STK39'	mRNA	0.754121375339941	0.0139450849849336
102176744	'LSMEM2'	mRNA	3.48921741140712	0.0350008872477881
102176747	'THEMIS2'	mRNA	1.95675941219495	2.25647126453724E-8
102176754	'SOX8'	mRNA	-1.75666946003004	0.0341156201793056
102176758	'SLC29A4'	mRNA	5.28310122697043	3.6267728189991296E-40
102176764	'LOC102176764'	mRNA	-7.49891986353428	5.75896633533544E-6
102176777	'AFAP1'	mRNA	0.443636665035388	0.045533349460531
102176779	'NDN'	mRNA	-0.973243640785797	0.0037274811117815
102176789	'KRT74'	mRNA	1.00774214438872	1.2684216112626901E-14
102176795	'IL33'	mRNA	1.11530329591685	6.75707070239972E-6
102176802	'VAV2'	mRNA	0.548991345315917	6.825101605146E-4
102176807	'AMPD3'	mRNA	1.50267027130813	2.8895012672984504E-17
102176810	'USH2A'	mRNA	5.43705076727083	0.0142571411163874
102176829	'OTULIN'	mRNA	0.647938012077193	6.99221463457E-4
102176842	'DBT'	mRNA	-0.834115305056667	6.82646873655588E-6
102176848	'P3H1'	mRNA	-0.488784862769563	0.0348335411644769
102176856	'FAT3'	mRNA	2.90606097093381	0.0231561734427176
102176863	'TAPBPL'	mRNA	0.410997587647008	0.0288876818361336
102176874	'ATCAY'	mRNA	-3.17546773490174	0.0345165726988208
102176878	'LOC102176878'	mRNA	4.6196606551898	8.55628493709362E-10
102176882	'HMBOX1'	mRNA	-0.926312211040108	0.0043836352018462
102176883	'BSPRY'	mRNA	1.12035949286254	5.50407430283131E-5
102176885	'PAPD4'	mRNA	1.01057815046253	4.43429680438145E-13
102176886	'RBM23'	mRNA	0.570847518890026	0.0083120492889468
102176891	'TTC32'	mRNA	1.0260924620217	0.0032087416953369
102176895	'ACBD5'	mRNA	0.396074093587095	0.0286038444633097
102176897	'LOC102176897'	mRNA	3.44318507593377	0.0271374415852446
102176903	'PKIA'	mRNA	-1.7387855998997	1.3797326902465E-9
102176904	'DSCC1'	mRNA	0.566713725632495	0.0387617658113744
102176908	'NCOR2'	mRNA	-0.628293167972639	3.324548063245E-4
102176910	'DHX38'	mRNA	-0.435570450215231	0.014083838932429
102176920	'FAM43A'	mRNA	-0.709234066708915	0.0010561747157805
102176923	'TXNRD3'	mRNA	0.869459941725701	1.52218612236003E-7
102176927	'CD1E'	mRNA	-2.63113664457245	2.14488963315928E-7
102176935	'STEAP4'	mRNA	1.19886037716441	5.484137459563E-4
102176937	'ATP6V1F'	mRNA	0.587750548861495	1.183700557738E-4
102176938	'DUSP26'	mRNA	0.938247882984886	1.031652744524E-4
102176946	'DRP2'	mRNA	-2.02331859982793	9.12729867375214E-6
102176947	'COL4A5'	mRNA	-0.394395917192336	0.0163320758021656
102176951	'ATP8A1'	mRNA	-1.43489106358102	2.68864939471847E-12
102176955	'LOC102176955'	mRNA	-0.565424720299282	0.0070221581401504
102176956	'SPINK7'	mRNA	1.18891358263398	1.411806319943E-4
102176960	'GKAP1'	mRNA	-0.503054649314701	0.0392747960254252
102176966	'ACTN1'	mRNA	-0.423508537679804	0.019633618944457
102176973	'PCYOX1'	mRNA	0.742366315917849	6.48981973623222E-5
102176987	'PKP1'	mRNA	-0.395289135528777	0.0081276932527263
102176988	'SMAD1'	mRNA	-0.572898432259761	0.0010481561804437
102176989	'SLC15A4'	mRNA	0.40260130194805	0.0461866907071756
102176997	'LOC102176997'	mRNA	0.792349025982162	0.001823091527347
102177002	'NIM1K'	mRNA	2.38149412598554	2.332542095687E-4
102177008	'HEATR5A'	mRNA	-0.81455498666955	0.0031683719814948
102177016	'GLMP'	mRNA	0.770467415200185	0.0250985200655314
102177028	'SEMA4G'	mRNA	0.684384483782075	0.003967118207429
102177038	'LSP1'	mRNA	0.990167083948789	3.12487236386209E-5
102177056	'CD14'	mRNA	-1.22235587424622	4.659807935403E-4
102177067	'IRF2BPL'	mRNA	-0.585393833815473	5.162314565447E-4
102177070	'ENOX1'	mRNA	-1.39850309813329	0.0133273475821085
102177074	'POLR2K'	mRNA	1.14305761172218	4.32576723630033E-5
102177083	'FAM96B'	mRNA	0.592929063835498	0.0015194255256446
102177089	'TMEM100'	mRNA	1.07039150147416	0.0088758828896327
102177090	'RTN4RL1'	mRNA	-1.89924751687627	1.80741143892866E-8
102177094	'CANT1'	mRNA	0.485412414805583	0.0030964939355759
102177100	'ISG20'	mRNA	-2.77969614088368	6.813590073675E-4
102177114	'DTNA'	mRNA	0.898397247944156	0.0399760966550472
102177116	'MIER1'	mRNA	-0.667734056539727	0.0029629694022451
102177125	'AGMO'	mRNA	-0.885892168680227	0.0019331653323071
102177131	'ATXN7L3B'	mRNA	0.476923137118782	0.0079157564840293
102177135	'LOC102177135'	mRNA	4.33469745777093	1.2514331028738699E-40
102177136	'HOXC8'	mRNA	3.982283489581	2.3859781044557E-16
102177137	'GAB2'	mRNA	0.466334948246458	0.0120852688175555
102177144	'AWAT2'	mRNA	-4.72364185613248	5.21566457236423E-15
102177154	'MRPL54'	mRNA	1.29982606929474	4.268723001650881E-15
102177164	'PRSS35'	mRNA	-2.23449549917677	0.0398510997259016
102177174	'OPRL1'	mRNA	-1.73163633417436	0.0056445358071514
102177178	'ACER3'	mRNA	0.413218449269262	0.0382900542657261
102177181	'STX3'	mRNA	0.838860500488196	4.25548882736411E-7
102177183	'C17H22orf15'	mRNA	2.17321053013292	7.019938131396E-4
102177185	'FAM98C'	mRNA	0.819234711775876	3.160373674516E-4
102177198	'ERG'	mRNA	-1.0443036252	4.265371230282E-4
102177204	'NCL'	mRNA	0.301158538196656	0.0304343858499819
102177205	'PEX6'	mRNA	-0.501194854983916	0.0102270087369479
102177206	'TRIM40'	mRNA	1.94425586980235	0.0153331029299322
102177213	'PNPLA8'	mRNA	-0.908819155969492	1.53113791454729E-8
102177231	'LOC102177231'	mRNA	0.459178658322471	0.0110891090168291
102177240	'TMEM55B'	mRNA	0.450263748945649	0.0273283695492325
102177246	'NCAPH'	mRNA	0.70252124104689	0.0013042164011276
102177258	'LOC102177258'	mRNA	-0.86784589840169	0.0124428836765041
102177264	'C16H1orf116'	mRNA	0.592928126005151	3.37575872563726E-7
102177266	'DARS2'	mRNA	-0.69780654322106	0.020382338420234
102177268	'OTUD4'	mRNA	-0.586751805606131	7.202927853529E-4
102177274	'ARHGAP35'	mRNA	0.735578611245974	2.82321984645344E-8
102177279	'ABCA5'	mRNA	1.64521658436219	2.6195197466941E-9
102177298	'KIAA0556'	mRNA	0.580733480743107	0.0069210049513067
102177299	'IFT22'	mRNA	1.06050213599442	4.41465415118E-4
102177303	'SP4'	mRNA	-0.863480289798792	0.0424035994641729
102177304	'ACSL5'	mRNA	-1.37672385732281	2.28636150914849E-26
102177311	'ATL3'	mRNA	-0.844228162202036	0.0016241469020878
102177328	'GNA11'	mRNA	-0.357697846255589	0.0269257134270502
102177329	'LOC102177329'	mRNA	1.38456931692359	3.42294540872E-4
102177330	'UNC5A'	mRNA	-1.08798716030312	0.0241570584141217
102177333	'LOC102177333'	mRNA	-2.01376946974664	6.22644928645613E-6
102177343	'MYO9A'	mRNA	0.44891735963029	0.0170508644147323
102177347	'GALM'	mRNA	1.30451319396733	1.22136016443857E-10
102177358	'ERRFI1'	mRNA	-0.482992270197372	0.0115062928385114
102177363	'PSENEN'	mRNA	1.48650050609354	3.12461344578703E-26
102177365	'MEGF8'	mRNA	0.794359467224475	5.75137008324733E-7
102177368	'LOC102177368'	mRNA	-0.760279450185042	7.787124192878E-4
102177372	'LASP1'	mRNA	0.426453680583338	0.0129290491288018
102177379	'LOC102177379'	mRNA	5.73668837435958	1.006599655224E-4
102177380	'FSD2'	mRNA	-1.52486573740256	0.0154616314795962
102177392	'RAB31'	mRNA	0.492647575929378	0.0112867757396614
102177394	'ERICH3'	mRNA	3.45484199012467	0.0194117849819758
102177396	'EIF4H'	mRNA	-0.28856088415399	0.0463812716972604
102177397	'STK40'	mRNA	-0.50865505699475	0.001827976114318
102177399	'LOC102177399'	mRNA	-0.609616518281584	0.0397970396927592
102177400	'LOC102177400'	mRNA	-1.1174682240663	9.88447697121894E-10
102177401	'HPS1'	mRNA	0.752037910247746	8.6402571556967E-5
102177409	'FAM213A'	mRNA	0.994428343267801	8.04407205350755E-9
102177410	'TUBA1A'	mRNA	0.7167784799138	3.60290846487123E-5
102177412	'HOXC9'	mRNA	3.20392976750349	3.4731748192791696E-11
102177416	'TMEM151A'	mRNA	-4.00421490158164	2.05222119873856E-17
102177422	'DCAF16'	mRNA	-1.03671627929439	0.0078352312411306
102177426	'GTPBP6'	mRNA	-1.73321040877069	1.72728544205389E-26
102177432	'IRAK1'	mRNA	-0.531066390314703	0.0014738884139154
102177440	'LAMA4'	mRNA	-0.947367465791416	0.0062742767321983
102177451	'RGS19'	mRNA	0.669686823638361	0.0207357131859747
102177454	'CAPN5'	mRNA	0.786497512245282	0.0080005178216217
102177460	'EIF3K'	mRNA	-0.475250042425007	0.0026845949548944
102177465	'VMO1'	mRNA	-3.01943416939098	8.04421554462317E-6
102177477	'ETS2'	mRNA	0.697937864148171	0.0017028234316035
102177478	'TDRP'	mRNA	0.922386050596324	0.0022747333444498
102177482	'NIPAL3'	mRNA	0.902541942641085	1.43558198969536E-6
102177489	'MPPE1'	mRNA	-1.24892489881799	3.9392400966429194E-11
102177493	'MYH11'	mRNA	-0.844480241063716	2.14637426628261E-5
102177522	'VLDLR'	mRNA	-0.863432179330884	0.0021480438426424
102177539	'OTUD1'	mRNA	-0.681309085265366	0.0040300062120273
102177544	'TAF2'	mRNA	0.426651341805205	0.0270108526805194
102177555	'KARS'	mRNA	-0.327539663803762	0.0046987570157105
102177561	'LOC102177561'	mRNA	0.742765982766068	0.0119216071063859
102177562	'MIS18A'	mRNA	1.76009360536935	3.632403316546E-4
102177567	'HMGN1'	mRNA	1.50880198002249	5.544224029014231E-44
102177571	'SCTR'	mRNA	-1.82901906424607	0.040239268209386
102177573	'YTHDF2'	mRNA	-0.318693138314603	0.0326040575689958
102177577	'FAM217A'	mRNA	2.14639391336452	0.0078716011622732
102177581	'LOC102177581'	mRNA	-1.13230616539089	3.92083780662296E-8
102177588	'ACADSB'	mRNA	1.14798832584841	0.0196991445595501
102177594	'VDR'	mRNA	1.02672709172313	5.22629904534785E-8
102177598	'RTN3'	mRNA	0.350937004784874	0.002434189696916
102177600	'IFITM10'	mRNA	-3.72352445614375	2.613714504686E-4
102177602	'UPK3A'	mRNA	4.90504661132148	2.503148734113E-4
102177604	'LOC102177604'	mRNA	-3.9524629550099	0.0082378076444035
102177611	'SMIM7'	mRNA	0.570817589275375	6.799302397953E-4
102177613	'SLC35E1'	mRNA	0.490506052751251	0.0029674877722078
102177620	'TMCO6'	mRNA	-0.49949044600747	0.0080617628500272
102177624	'KIAA2026'	mRNA	-1.00542821675008	4.85507237218367E-6
102177626	'ENTPD4'	mRNA	0.719377820884548	3.64085388760509E-5
102177627	'KIF27'	mRNA	-1.02966118081921	0.0031498869464847
102177629	'TMEM268'	mRNA	1.04597115045234	2.36098901450961E-6
102177631	'ADGRG6'	mRNA	-0.501327179417113	0.045175152271656
102177640	'AAR2'	mRNA	0.406412396463905	0.0158071710309214
102177650	'CES4A'	mRNA	-2.06503324785092	5.13073259627294E-33
102177651	'FHOD1'	mRNA	-0.5607309230393	0.0403523056549109
102177657	'INPP5K'	mRNA	-0.789331817642729	2.33423406542716E-5
102177669	'GORASP1'	mRNA	0.957252379591525	1.17237186760855E-14
102177672	'LOC102177672'	mRNA	-0.719543844206765	3.45655790308396E-7
102177674	'TMEM79'	mRNA	0.407454437981121	0.0250985200655314
102177679	'POMGNT1'	mRNA	-0.522887577396532	0.0092874360084709
102177680	'LIMK1'	mRNA	-0.540106941202775	0.0146990614561062
102177694	'CD6'	mRNA	-1.08386845846111	0.0173093838449464
102177700	'LONRF3'	mRNA	-1.08856887812863	0.0010684445164028
102177705	'PPP2R3B'	mRNA	0.494521833785353	0.0246031953286057
102177708	'LOC102177708'	mRNA	-2.72191820471034	2.3614291195038802E-23
102177723	'SNX17'	mRNA	0.368214583037108	0.0137063605148415
102177726	'DNAJC15'	mRNA	-0.457633375551369	0.0254813828058709
102177729	'RNF24'	mRNA	0.790300236583824	1.08249483556627E-5
102177730	'TCEA2'	mRNA	0.538737584976154	0.041906637413628
102177746	'TM4SF5'	mRNA	2.885520905562	0.0074673554819991
102177750	'PLCXD2'	mRNA	0.655606966606037	5.690322727361E-4
102177753	'CLDN11'	mRNA	1.4634498282219	0.0101213264351394
102177756	'LOC102177756'	mRNA	-0.655104576486737	0.0163951521706603
102177762	'SRPK1'	mRNA	0.446378816500866	0.0071407949957393
102177764	'LOC102177764'	mRNA	1.74261627560668	3.49377001706759E-16
102177767	'GABPB2'	mRNA	-1.481571913028	0.0323263439346581
102177768	'CELF3'	mRNA	-5.95496004926133	0.0012574258930112
102177781	'XKRX'	mRNA	0.645464258188448	2.278585831936E-4
102177782	'LGALS1'	mRNA	2.27913092202986	6.67464322799871E-24
102177788	'ACOX3'	mRNA	-0.658887318945473	3.743742641978E-4
102177794	'THG1L'	mRNA	0.588445418056758	0.0101193674238778
102177798	'LOC102177798'	mRNA	-6.20562378563754	0.0014446977155231
102177800	'SENP8'	mRNA	0.87250384464301	0.0030018026004843
102177803	'PLEKHD1'	mRNA	1.42841663425231	0.001254359239059
102177804	'KANSL3'	mRNA	-0.488686281149762	0.0033729064453352
102177805	'KIAA1211L'	mRNA	-1.38260734196273	9.645103005237051E-17
102177814	'PTK2'	mRNA	-0.425454093816297	0.0167763513861375
102177815	'STMN2'	mRNA	2.26371402710665	3.82411057910286E-8
102177816	'DEPTOR'	mRNA	-1.92612794210331	9.751735759389E-4
102177821	'LOC102177821'	mRNA	2.55798359000392	0.0270968739431335
[truncated: 3,127 more rows]
